# Supplementary material for: 2-Chloro­benzohydrazide
Source: Acta Crystallogr Sect E Struct Rep Online. 2012 Mar 31;68(Pt 4):o1254. doi: 10.1107/S1600536812012640 (PMC3344182; doi:10.1107/S1600536812012640)
Supplement: Supplementary file 1 [file e-68-o1254-sup1.cif]

##############################################################################
#                                                                            #
# This CIF contains the data in a paper accepted for publication in          #
# Acta Crystallographica Section E. It conforms to the requirements of       #
# Notes for Authors for Acta Crystallographica Section E, and has been       #
# peer reviewed under the auspices of the IUCr Commission on Journals.       #
#                                                                            #
# Full details of the Crystallographic Information File format               #
# are given in the paper "The Crystallographic Information File (CIF):       #
# a New Standard Archive File for Crystallography" by S. R. Hall, F. H.      #
# Allen and I. D. Brown [Acta Cryst. (1991), A47, 655-685].                  #
#                                                                            #
# The current version of the core CIF dictionary is obtainable from          #
# ftp://ftp.iucr.org/pub/cif_core.dic.                                       #
#                                                                            #
# Software is freely available for graphical display of the structure(s)     #
# in this CIF. For information consult the CIF software page                 #
# http://www.iucr.org/resources/cif/software.                                #
#                                                                            #
# This file may be used for bona fide research purposes within the           #
# scientific community so long as proper attribution is given to the journal # 
# article from which it was obtained.                                        #
#                                                                            #
##############################################################################
data_global
_audit_creation_method     ?
_journal_date_recd_electronic     2012-02-15
_journal_date_accepted     2012-03-23
_journal_name_full     'Acta Crystallographica, Section E'
_journal_year     2012
_journal_volume     68
_journal_issue      4
_journal_page_first     o1254
_journal_page_last     o1254
_journal_paper_category     QO
_journal_paper_doi     10.1107/S1600536812012640
_journal_coeditor_code     EZ2284
_publ_contact_author
;
Muhammad Nawaz Tahir
University of Sargodha
Department of Physics
Sargodha
Pakistan
;
_publ_contact_author_email     'dmntahir_uos@yahoo.com'
_publ_contact_author_fax     '0092 48 32 22 121'
_publ_contact_author_phone     '0092 48 92 30 914'
_publ_section_title
;
2-Chlorobenzohydrazide
;
loop_
    _publ_author_name
    _publ_author_address
    'Shakeel Ahmad'
;
Department of Chemistry
G.C. University
Faisalabad 38000
Pakistan
;
    'Abdul Jabbar'
;
Department of Chemistry
G.C. University
Faisalabad 38000
Pakistan
;
    'Muhammad Tahir Hussain'
;
Department of Applied Sciences
National Textile University
Faisalabad 37610
Pakistan
;
    'Tahir, M. Nawaz'
;
University of Sargodha
Department of Physics
Sargodha
Pakistan
;
data_I
_audit_creation_method     SHELXL-97
_chemical_name_systematic
;
2-Chlorobenzohydrazide
;
_chemical_name_common     ?
_chemical_formula_moiety     'C7 H7 Cl N2 O'
_chemical_formula_sum     'C7 H7 Cl N2 O'
_chemical_formula_iupac     'C7 H7 Cl N2 O'
_chemical_formula_weight     170.60
_symmetry_cell_setting     monoclinic
_symmetry_space_group_name_H-M     'P 21/c'
_symmetry_space_group_name_Hall     '-P 2ybc'
loop_
    _symmetry_equiv_pos_site_id
    _symmetry_equiv_pos_as_xyz
    1 x,y,z
    2 -x,1/2+y,1/2-z
    3 -x,-y,-z
    4 x,1/2-y,1/2+z
_cell_length_a     25.7589(16)
_cell_length_b     4.9618(3)
_cell_length_c     12.9205(8)
_cell_angle_alpha     90
_cell_angle_beta     103.648(3)
_cell_angle_gamma     90
_cell_volume     1604.75(17)
_cell_formula_units_Z     8
_cell_measurement_reflns_used     2089
_cell_measurement_theta_min     0.81
_cell_measurement_theta_max     26.00
_cell_measurement_temperature     296(2)
_exptl_crystal_description     needle
_exptl_crystal_colour     colorless
_exptl_crystal_size_max     0.34
_exptl_crystal_size_mid     0.14
_exptl_crystal_size_min     0.12
_exptl_crystal_density_diffrn     1.412
_exptl_crystal_density_meas     ?
_exptl_crystal_density_method     'not measured'
_exptl_crystal_F_000     704
_exptl_absorpt_coefficient_mu     0.416
_exptl_absorpt_correction_type     multi-scan
_exptl_absorpt_process_details     '(SADABS; Bruker, 2009)'
_exptl_absorpt_correction_T_min     0.979
_exptl_absorpt_correction_T_max     0.988
_exptl_special_details
;
;
_diffrn_ambient_temperature     296(2)
_diffrn_radiation_type     MoK\a
_diffrn_radiation_wavelength     0.71073
_diffrn_radiation_source     'fine-focus sealed tube'
_diffrn_radiation_monochromator     graphite
_diffrn_measurement_device_type     'Bruker Kappa APEXII CCD'
_diffrn_measurement_method     \w
_diffrn_detector_area_resol_mean     7.6
_diffrn_reflns_number     11488
_diffrn_reflns_av_R_equivalents     0.0388
_diffrn_reflns_av_sigmaI/netI     0.0447
_diffrn_reflns_theta_min     0.81
_diffrn_reflns_theta_max     26.00
_diffrn_reflns_theta_full     26.00
_diffrn_measured_fraction_theta_max     0.985
_diffrn_measured_fraction_theta_full     0.985
_diffrn_reflns_limit_h_min     -31
_diffrn_reflns_limit_h_max     31
_diffrn_reflns_limit_k_min     -6
_diffrn_reflns_limit_k_max     5
_diffrn_reflns_limit_l_min     -15
_diffrn_reflns_limit_l_max     15
_diffrn_standards_number     0
_diffrn_standards_interval_count     ?
_diffrn_standards_interval_time     ?
_diffrn_standards_decay_%     ?
_refine_special_details
;
Refinement of <i>F</i>^2^ against ALL reflections. The weighted <i>R</i>-factor
<i>wR</i> and goodness of fit <i>S</i> are based on <i>F</i>^2^, conventional
<i>R</i>-factors <i>R</i> are based on <i>F</i>, with <i>F</i> set to zero for
negative <i>F</i>^2^. The threshold expression of <i>F</i>^2^ >
\s(<i>F</i>^2^) is used only for calculating <i>R</i>-factors(gt) <i>etc</i>.
and is not relevant to the choice of reflections for refinement.
<i>R</i>-factors based on <i>F</i>^2^ are statistically about twice as large
as those based on <i>F</i>, and <i>R</i>- factors based on ALL data will be
even larger.
;
_reflns_number_total     3091
_reflns_number_gt     2089
_reflns_threshold_expression     I>2\s(I)
_refine_ls_structure_factor_coef     Fsqd
_refine_ls_matrix_type     full
_refine_ls_R_factor_all     0.1176
_refine_ls_R_factor_gt     0.0832
_refine_ls_wR_factor_gt     0.2002
_refine_ls_wR_factor_ref     0.2165
_refine_ls_goodness_of_fit_ref     1.084
_refine_ls_restrained_S_all     1.084
_refine_ls_number_reflns     3091
_refine_ls_number_parameters     211
_refine_ls_number_restraints     0
_refine_ls_hydrogen_treatment     mixed
_refine_ls_weighting_scheme     calc
_refine_ls_weighting_details
         'calc w=1/[\s^2^(Fo^2^)+(0.0577P)^2^+4.8436P] where P=(Fo^2^+2Fc^2^)/3'
_atom_sites_solution_hydrogens     geom
_atom_sites_solution_primary     direct
_atom_sites_solution_secondary     difmap
_refine_ls_shift/su_max     0.000
_refine_ls_shift/su_mean     0.000
_refine_diff_density_max     0.799
_refine_diff_density_min     -0.469
loop_
    _atom_type_symbol
    _atom_type_description
    _atom_type_scat_dispersion_real
    _atom_type_scat_dispersion_imag
    _atom_type_scat_source
    'C' 'C' 0.0033 0.0016
                         'International Tables Vol C Tables 4.2.6.8 and 6.1.1.4'
    'H' 'H' 0.0000 0.0000
                         'International Tables Vol C Tables 4.2.6.8 and 6.1.1.4'
    'N' 'N' 0.0061 0.0033
                         'International Tables Vol C Tables 4.2.6.8 and 6.1.1.4'
    'O' 'O' 0.0106 0.0060
                         'International Tables Vol C Tables 4.2.6.8 and 6.1.1.4'
    'Cl' 'Cl' 0.1484 0.1585
                         'International Tables Vol C Tables 4.2.6.8 and 6.1.1.4'
_computing_data_collection     'APEX2 (Bruker, 2009)'
_computing_cell_refinement     'SAINT (Bruker, 2009)'
_computing_data_reduction     'SAINT (Bruker, 2009)'
_computing_structure_solution     'SHELXS97 (Sheldrick, 2008)'
_computing_structure_refinement     'SHELXL97 (Sheldrick, 2008)'
_computing_molecular_graphics
                  'ORTEP-3 for Windows (Farrugia, 1997) and PLATON (Spek, 2009)'
_computing_publication_material
;
WinGX (Farrugia, 1999) and PLATON (Spek, 2009)
;
loop_
    _atom_site_type_symbol
    _atom_site_label
    _atom_site_fract_x
    _atom_site_fract_y
    _atom_site_fract_z
    _atom_site_U_iso_or_equiv
    _atom_site_thermal_displace_type
    _atom_site_calc_flag
    _atom_site_refinement_flags
    _atom_site_occupancy
    _atom_site_disorder_assembly
    _atom_site_disorder_group
    Cl Cl1 0.32498(8) -0.2330(4) 0.33851(15) 0.1011(8) Uani . . 1.000 . -16
    O O1 0.45056(16) -0.1875(7) 0.4080(3) 0.0622(15) Uani . . 1.000 . -16
    N N1 0.45512(15) 0.2531(8) 0.3704(3) 0.0425(12) Uani . . 1.000 . -16
    N N2 0.49903(18) 0.2265(9) 0.3247(4) 0.0481(16) Uani . . 1.000 . -16
    C C1 0.39139(18) 0.1163(10) 0.4673(4) 0.0432(17) Uani . . 1.000 . -16
    C C2 0.3415(2) 0.0002(13) 0.4426(4) 0.067(2) Uani . . 1.000 . -16
    C C3 0.3025(3) 0.0750(18) 0.4998(7) 0.093(3) Uani . . 1.000 . -16
    C C4 0.3167(3) 0.256(2) 0.5818(7) 0.102(4) Uani . . 1.000 . -16
    C C5 0.3654(3) 0.3692(15) 0.6064(5) 0.080(3) Uani . . 1.000 . -16
    C C6 0.4023(2) 0.3033(11) 0.5501(4) 0.0570(17) Uani . . 1.000 . -16
    C C7 0.43389(18) 0.0452(9) 0.4120(3) 0.0397(16) Uani . . 1.000 . -16
    Cl Cl2 0.16784(6) 0.7856(3) -0.01597(14) 0.0751(6) Uani . . 1.000 . -16
    O O2 0.04466(14) 0.6942(7) -0.0529(3) 0.0583(11) Uani . . 1.000 . -16
    N N3 0.04524(14) 0.2531(7) -0.0886(3) 0.0399(12) Uani . . 1.000 . -16
    N N4 -0.00065(18) 0.2615(9) -0.1749(3) 0.0461(14) Uani . . 1.000 . -16
    C C8 0.10837(18) 0.4182(10) 0.0635(3) 0.0422(16) Uani . . 1.000 . -16
    C C9 0.15626(19) 0.5612(12) 0.0799(4) 0.0546(19) Uani . . 1.000 . -16
    C C10 0.1956(2) 0.5229(16) 0.1706(6) 0.081(3) Uani . . 1.000 . -16
    C C11 0.1879(3) 0.348(2) 0.2458(6) 0.094(3) Uani . . 1.000 . -16
    C C12 0.1414(3) 0.2024(17) 0.2324(5) 0.089(3) Uani . . 1.000 . -16
    C C13 0.1015(2) 0.2401(12) 0.1409(4) 0.0598(19) Uani . . 1.000 . -16
    C C14 0.06346(18) 0.4680(9) -0.0317(3) 0.0388(16) Uani . . 1.000 . -16
    H H1 0.44118 0.41011 0.37190 0.0512 Uiso . . 1.000 . -16
    H H2A 0.496(2) 0.082(12) 0.283(4) 0.0577 Uiso . . 1.000 . -16
    H H2B 0.523(2) 0.180(13) 0.366(4) 0.0577 Uiso . . 1.000 . -16
    H H3 0.26820 0.00263 0.48178 0.1112 Uiso . . 1.000 . -16
    H H4 0.29213 0.30088 0.62131 0.1223 Uiso . . 1.000 . -16
    H H5 0.37401 0.49282 0.66193 0.0959 Uiso . . 1.000 . -16
    H H6 0.43564 0.38561 0.56747 0.0681 Uiso . . 1.000 . -16
    H H3A 0.06170 0.10231 -0.07305 0.0475 Uiso . . 1.000 . -16
    H H4A -0.026(2) 0.298(11) -0.141(4) 0.0556 Uiso . . 1.000 . -16
    H H4B 0.006(2) 0.363(12) -0.218(4) 0.0556 Uiso . . 1.000 . -16
    H H10 0.22764 0.61712 0.18040 0.0978 Uiso . . 1.000 . -16
    H H11 0.21460 0.32500 0.30771 0.1128 Uiso . . 1.000 . -16
    H H12 0.13680 0.08032 0.28412 0.1061 Uiso . . 1.000 . -16
    H H13 0.06966 0.14431 0.13169 0.0717 Uiso . . 1.000 . -16
loop_
    _atom_site_aniso_label
    _atom_site_aniso_U_11
    _atom_site_aniso_U_22
    _atom_site_aniso_U_33
    _atom_site_aniso_U_12
    _atom_site_aniso_U_13
    _atom_site_aniso_U_23
    Cl1 0.0933(12) 0.1012(16) 0.0900(12) -0.0555(11) -0.0160(9) 0.0057(11)
    O1 0.083(3) 0.0225(19) 0.088(3) -0.0036(18) 0.034(2) -0.0005(19)
    N1 0.055(2) 0.021(2) 0.055(2) -0.0018(17) 0.0199(19) -0.0024(18)
    N2 0.057(3) 0.032(2) 0.060(3) -0.002(2) 0.023(2) -0.002(2)
    C1 0.046(3) 0.034(3) 0.050(3) -0.002(2) 0.012(2) 0.013(2)
    C2 0.054(3) 0.076(5) 0.067(3) -0.018(3) 0.006(3) 0.022(3)
    C3 0.053(3) 0.115(7) 0.112(6) -0.008(4) 0.023(4) 0.046(5)
    C4 0.080(5) 0.129(8) 0.112(6) 0.017(5) 0.052(5) 0.015(6)
    C5 0.095(5) 0.082(5) 0.073(4) 0.020(4) 0.042(4) 0.005(4)
    C6 0.066(3) 0.048(3) 0.062(3) 0.004(3) 0.025(3) 0.002(3)
    C7 0.055(3) 0.022(3) 0.041(2) -0.005(2) 0.009(2) -0.003(2)
    Cl2 0.0653(9) 0.0623(10) 0.1057(12) -0.0121(8) 0.0360(8) -0.0044(9)
    O2 0.067(2) 0.0225(19) 0.075(2) 0.0001(16) -0.0040(18) 0.0014(17)
    N3 0.049(2) 0.019(2) 0.048(2) 0.0053(16) 0.0041(16) -0.0001(17)
    N4 0.056(2) 0.034(3) 0.044(2) -0.001(2) 0.0032(19) -0.0001(19)
    C8 0.046(3) 0.037(3) 0.042(2) 0.008(2) 0.007(2) -0.006(2)
    C9 0.046(3) 0.055(4) 0.060(3) 0.009(2) 0.007(2) -0.019(3)
    C10 0.055(3) 0.094(6) 0.084(5) 0.005(4) -0.006(3) -0.032(4)
    C11 0.079(5) 0.126(7) 0.061(4) 0.036(5) -0.017(4) -0.020(5)
    C12 0.112(6) 0.096(6) 0.056(4) 0.051(5) 0.017(4) 0.020(4)
    C13 0.070(3) 0.051(4) 0.056(3) 0.007(3) 0.010(3) 0.010(3)
    C14 0.049(3) 0.024(3) 0.044(2) -0.002(2) 0.012(2) 0.002(2)
_geom_special_details
;
Bond distances, angles <i>etc</i>. have been calculated using the rounded
fractional coordinates. All su's are estimated from the variances of the
(full) variance-covariance matrix. The cell e.s.d.'s are taken into account in
the estimation of distances, angles and torsion angles
;
loop_
    _geom_bond_atom_site_label_1
    _geom_bond_atom_site_label_2
    _geom_bond_site_symmetry_1
    _geom_bond_site_symmetry_2
    _geom_bond_distance
    _geom_bond_publ_flag
    Cl1 C2 . . 1.749(6) no
    Cl2 C9 . . 1.743(6) no
    O1 C7 . . 1.237(6) no
    O2 C14 . . 1.228(6) no
    N1 N2 . . 1.400(6) no
    N1 C7 . . 1.338(6) no
    N1 H1 . . 0.8600 no
    N2 H2A . . 0.89(6) no
    N2 H2B . . 0.75(5) no
    N3 C14 . . 1.317(6) no
    N3 N4 . . 1.421(6) no
    N3 H3A . . 0.8600 no
    N4 H4A . . 0.89(5) no
    N4 H4B . . 0.80(6) no
    C1 C2 . . 1.375(7) no
    C1 C7 . . 1.484(7) no
    C1 C6 . . 1.394(7) no
    C2 C3 . . 1.430(10) no
    C3 C4 . . 1.371(13) no
    C4 C5 . . 1.342(11) no
    C5 C6 . . 1.366(9) no
    C3 H3 . . 0.9300 no
    C4 H4 . . 0.9300 no
    C5 H5 . . 0.9300 no
    C6 H6 . . 0.9300 no
    C8 C14 . . 1.497(6) no
    C8 C9 . . 1.395(7) no
    C8 C13 . . 1.377(7) no
    C9 C10 . . 1.370(9) no
    C10 C11 . . 1.352(11) no
    C11 C12 . . 1.374(12) no
    C12 C13 . . 1.384(9) no
    C10 H10 . . 0.9300 no
    C11 H11 . . 0.9300 no
    C12 H12 . . 0.9300 no
    C13 H13 . . 0.9300 no
loop_
    _geom_angle_atom_site_label_1
    _geom_angle_atom_site_label_2
    _geom_angle_atom_site_label_3
    _geom_angle_site_symmetry_1
    _geom_angle_site_symmetry_2
    _geom_angle_site_symmetry_3
    _geom_angle
    _geom_angle_publ_flag
    N2 N1 C7 . . . 123.0(4) no
    C7 N1 H1 . . . 118.00 no
    N2 N1 H1 . . . 119.00 no
    N1 N2 H2B . . . 110(4) no
    H2A N2 H2B . . . 97(6) no
    N1 N2 H2A . . . 112(3) no
    N4 N3 C14 . . . 122.3(4) no
    C14 N3 H3A . . . 119.00 no
    N4 N3 H3A . . . 119.00 no
    N3 N4 H4B . . . 107(4) no
    H4A N4 H4B . . . 121(5) no
    N3 N4 H4A . . . 101(3) no
    C6 C1 C7 . . . 119.3(4) no
    C2 C1 C7 . . . 122.9(5) no
    C2 C1 C6 . . . 117.7(5) no
    Cl1 C2 C3 . . . 119.8(5) no
    Cl1 C2 C1 . . . 120.0(4) no
    C1 C2 C3 . . . 120.2(6) no
    C2 C3 C4 . . . 118.5(7) no
    C3 C4 C5 . . . 121.4(8) no
    C4 C5 C6 . . . 120.2(7) no
    C1 C6 C5 . . . 121.9(5) no
    O1 C7 C1 . . . 123.0(4) no
    N1 C7 C1 . . . 115.3(4) no
    O1 C7 N1 . . . 121.6(4) no
    C4 C3 H3 . . . 121.00 no
    C2 C3 H3 . . . 121.00 no
    C5 C4 H4 . . . 119.00 no
    C3 C4 H4 . . . 119.00 no
    C6 C5 H5 . . . 120.00 no
    C4 C5 H5 . . . 120.00 no
    C1 C6 H6 . . . 119.00 no
    C5 C6 H6 . . . 119.00 no
    C9 C8 C13 . . . 118.5(4) no
    C13 C8 C14 . . . 119.7(4) no
    C9 C8 C14 . . . 121.7(4) no
    Cl2 C9 C10 . . . 118.7(4) no
    C8 C9 C10 . . . 120.6(5) no
    Cl2 C9 C8 . . . 120.7(4) no
    C9 C10 C11 . . . 120.0(6) no
    C10 C11 C12 . . . 121.2(7) no
    C11 C12 C13 . . . 119.1(7) no
    C8 C13 C12 . . . 120.7(5) no
    O2 C14 C8 . . . 121.5(4) no
    N3 C14 C8 . . . 115.4(4) no
    O2 C14 N3 . . . 123.1(4) no
    C9 C10 H10 . . . 120.00 no
    C11 C10 H10 . . . 120.00 no
    C10 C11 H11 . . . 120.00 no
    C12 C11 H11 . . . 119.00 no
    C11 C12 H12 . . . 120.00 no
    C13 C12 H12 . . . 120.00 no
    C8 C13 H13 . . . 120.00 no
    C12 C13 H13 . . . 120.00 no
loop_
    _geom_torsion_atom_site_label_1
    _geom_torsion_atom_site_label_2
    _geom_torsion_atom_site_label_3
    _geom_torsion_atom_site_label_4
    _geom_torsion_site_symmetry_1
    _geom_torsion_site_symmetry_2
    _geom_torsion_site_symmetry_3
    _geom_torsion_site_symmetry_4
    _geom_torsion
    _geom_torsion_publ_flag
    N2 N1 C7 O1 . . . . -3.4(7) no
    N2 N1 C7 C1 . . . . 173.6(4) no
    N4 N3 C14 O2 . . . . -5.1(7) no
    N4 N3 C14 C8 . . . . 173.5(4) no
    C7 C1 C2 Cl1 . . . . -2.5(7) no
    C7 C1 C2 C3 . . . . 179.2(6) no
    C2 C1 C6 C5 . . . . 0.7(8) no
    C7 C1 C6 C5 . . . . -177.6(5) no
    C2 C1 C7 O1 . . . . -57.1(7) no
    C2 C1 C7 N1 . . . . 125.9(5) no
    C6 C1 C7 O1 . . . . 121.1(5) no
    C6 C1 C7 N1 . . . . -55.9(6) no
    C6 C1 C2 C3 . . . . 1.0(9) no
    C6 C1 C2 Cl1 . . . . 179.2(4) no
    C1 C2 C3 C4 . . . . -2.5(11) no
    Cl1 C2 C3 C4 . . . . 179.3(7) no
    C2 C3 C4 C5 . . . . 2.3(13) no
    C3 C4 C5 C6 . . . . -0.6(13) no
    C4 C5 C6 C1 . . . . -0.9(10) no
    C13 C8 C9 Cl2 . . . . 179.0(4) no
    C13 C8 C9 C10 . . . . 0.6(8) no
    C14 C8 C9 Cl2 . . . . -5.3(7) no
    C14 C8 C9 C10 . . . . 176.3(5) no
    C9 C8 C13 C12 . . . . -0.5(8) no
    C14 C8 C13 C12 . . . . -176.3(5) no
    C9 C8 C14 O2 . . . . -54.9(7) no
    C9 C8 C14 N3 . . . . 126.5(5) no
    C13 C8 C14 O2 . . . . 120.7(5) no
    C13 C8 C14 N3 . . . . -57.9(6) no
    Cl2 C9 C10 C11 . . . . -179.3(6) no
    C8 C9 C10 C11 . . . . -0.9(10) no
    C9 C10 C11 C12 . . . . 1.2(12) no
    C10 C11 C12 C13 . . . . -1.2(12) no
    C11 C12 C13 C8 . . . . 0.8(10) no
loop_
    _geom_hbond_atom_site_label_D
    _geom_hbond_atom_site_label_H
    _geom_hbond_atom_site_label_A
    _geom_hbond_site_symmetry_A
    _geom_hbond_distance_DH
    _geom_hbond_distance_HA
    _geom_hbond_distance_DA
    _geom_hbond_angle_DHA
    _geom_hbond_publ_flag
    N1 H1 O1 1_565 0.86 2.05 2.825(5) 149 yes
    N2 H2A N2 2_645 0.89(6) 2.27(6) 3.151(7) 172(5) yes
    N3 H3A O2 1_545 0.86 2.10 2.812(5) 140 yes
    N4 H4B N4 2_554 0.80(6) 2.40(6) 3.155(6) 158(5) yes
_iucr_refine_instructions_details
;
TITL SA2FSD in P2(1)/c
CELL 0.71073 25.7589 4.9618 12.9205 90.000 103.648 90.000
ZERR 8.00 0.0016 0.0003 0.0008 0.000 0.003 0.000
LATT 1
SYMM -x, y+1/2, -z+1/2
SFAC C  H  N  O  Cl
UNIT 56  56  16  8  8
OMIT -3 52
L.S. 40
ACTA
BOND $H
HTAB
CONF
LIST 4
FMAP 2
PLAN 8
MPLA 7 C1 C2 C3 C4 C5 C6 CL1
MPLA 4 C7 O1 N1 N2
MPLA 7 C8 C9 C10 C11 C12 C13  CL2
MPLA 4 C14 O2 N3 N4
TEMP 23.000
WGHT    0.057700    4.843600
FVAR       0.15463
MOLE 1
CL1   5    0.324984   -0.232961    0.338509    11.00000    0.09331    0.10115 =
         0.08998    0.00572   -0.01595   -0.05554
O1    4    0.450558   -0.187539    0.408013    11.00000    0.08339    0.02251 =
         0.08771   -0.00052    0.03393   -0.00356
N1    3    0.455116    0.253070    0.370444    11.00000    0.05513    0.02111 =
         0.05526   -0.00235    0.01987   -0.00184
AFIX  43
H1    2    0.441176    0.410106    0.371900    11.00000   -1.20000
AFIX   0
N2    3    0.499031    0.226462    0.324650    11.00000    0.05718    0.03192 =
         0.05979   -0.00188    0.02291   -0.00160
H2A   2    0.496349    0.081958    0.282744    11.00000   -1.20000
H2B   2    0.522771    0.179836    0.366255    11.00000   -1.20000
C1    1    0.391386    0.116259    0.467270    11.00000    0.04642    0.03397 =
         0.04954    0.01306    0.01178   -0.00196
C2    1    0.341539    0.000172    0.442596    11.00000    0.05415    0.07594 =
         0.06660    0.02199    0.00557   -0.01826
C3    1    0.302463    0.074980    0.499815    11.00000    0.05304    0.11493 =
         0.11164    0.04603    0.02252   -0.00825
AFIX  43
H3    2    0.268203    0.002633    0.481781    11.00000   -1.20000
AFIX   0
C4    1    0.316733    0.255765    0.581815    11.00000    0.07986    0.12915 =
         0.11154    0.01538    0.05230    0.01659
AFIX  43
H4    2    0.292126    0.300878    0.621309    11.00000   -1.20000
AFIX   0
C5    1    0.365389    0.369168    0.606426    11.00000    0.09526    0.08221 =
         0.07326    0.00529    0.04202    0.02018
AFIX  43
H5    2    0.374014    0.492818    0.661931    11.00000   -1.20000
AFIX   0
C6    1    0.402279    0.303262    0.550068    11.00000    0.06585    0.04756 =
         0.06153    0.00186    0.02451    0.00376
AFIX  43
H6    2    0.435642    0.385611    0.567469    11.00000   -1.20000
AFIX   0
C7    1    0.433888    0.045151    0.412016    11.00000    0.05470    0.02242 =
         0.04060   -0.00321    0.00938   -0.00543
MOLE 2
CL2   5    0.167844    0.785592   -0.015967    11.00000    0.06525    0.06227 =
         0.10574   -0.00440    0.03600   -0.01207
O2    4    0.044662    0.694233   -0.052863    11.00000    0.06701    0.02253 =
         0.07446    0.00144   -0.00399    0.00006
N3    3    0.045239    0.253072   -0.088645    11.00000    0.04879    0.01880 =
         0.04762   -0.00005    0.00406    0.00525
AFIX  43
H3A   2    0.061695    0.102306   -0.073047    11.00000   -1.20000
AFIX   0
N4    3   -0.000645    0.261535   -0.174918    11.00000    0.05626    0.03424 =
         0.04429   -0.00010    0.00318   -0.00126
H4A   2   -0.026403    0.297884   -0.141334    11.00000   -1.20000
H4B   2    0.005705    0.362888   -0.217496    11.00000   -1.20000
C8    1    0.108375    0.418161    0.063490    11.00000    0.04644    0.03662 =
         0.04227   -0.00550    0.00735    0.00762
C9    1    0.156258    0.561233    0.079940    11.00000    0.04591    0.05495 =
         0.05988   -0.01880    0.00667    0.00862
C10   1    0.195644    0.522864    0.170571    11.00000    0.05534    0.09392 =
         0.08375   -0.03163   -0.00628    0.00477
AFIX  43
H10   2    0.227644    0.617116    0.180399    11.00000   -1.20000
AFIX   0
C11   1    0.187925    0.347557    0.245820    11.00000    0.07847    0.12627 =
         0.06063   -0.01958   -0.01666    0.03583
AFIX  43
H11   2    0.214601    0.325000    0.307714    11.00000   -1.20000
AFIX   0
C12   1    0.141406    0.202398    0.232405    11.00000    0.11215    0.09557 =
         0.05586    0.01986    0.01654    0.05082
AFIX  43
H12   2    0.136801    0.080318    0.284122    11.00000   -1.20000
AFIX   0
C13   1    0.101461    0.240093    0.140938    11.00000    0.06996    0.05046 =
         0.05639    0.01024    0.01000    0.00646
AFIX  43
H13   2    0.069662    0.144309    0.131690    11.00000   -1.20000
AFIX   0
C14   1    0.063464    0.468030   -0.031697    11.00000    0.04876    0.02423 =
         0.04444    0.00171    0.01230   -0.00177
HKLF 4
REM  SA2FSD in P2(1)/c
REM R1 =  0.0832 for   2089 Fo > 4sig(Fo)  and  0.1176 for all   3091 data
REM    211 parameters refined using      0 restraints
END
WGHT      0.0577      4.8437
REM Highest difference peak  0.799,  deepest hole -0.469,  1-sigma level  0.069
Q1    1   0.1806  0.7577  0.0612  11.00000  0.05    0.80
Q2    1   0.3330 -0.2969  0.2728  11.00000  0.05    0.52
Q3    1   0.2938 -0.1745  0.3236  11.00000  0.05    0.26
Q4    1   0.3414 -0.4306  0.4120  11.00000  0.05    0.24
Q5    1   0.1755  0.2648  0.3029  11.00000  0.05    0.23
Q6    1   0.4503  0.4372  0.4051  11.00000  0.05    0.23
Q7    1   0.3434  0.2944  0.5573  11.00000  0.05    0.23
Q8    1   0.1167  0.0363  0.2774  11.00000  0.05    0.23
;
