# Supplementary material for: 2-Chloro­benzohydrazide
Source: Acta Crystallogr Sect E Struct Rep Online. 2012 Mar 31;68(Pt 4):o1254. doi: 10.1107/S1600536812012640 (PMC3344182; doi:10.1107/S1600536812012640)
Supplement: Supplementary file 2 [file e-68-o1254-Isup2.hkl]

#
# h,k,l, Fc-squared, Fo-squared, sigma(Fo-squared) and status flag
#
data_I
_shelx_title ' SA2FSD in P2(1)/c'
_shelx_refln_list_code          4
_shelx_F_calc_maximum      194.12
_exptl_crystal_F_000       704.00
_reflns_d_resolution_high  0.8107
 
loop_
 _symmetry_equiv_pos_as_xyz
 'x, y, z'
 '-x, y+1/2, -z+1/2'
 '-x, -y, -z'
 'x, -y-1/2, z-1/2'
 
_cell_length_a    25.7589
_cell_length_b     4.9618
_cell_length_c    12.9205
_cell_angle_alpha  90.000
_cell_angle_beta  103.648
_cell_angle_gamma  90.000
 
_shelx_F_squared_multiplier     1.000
 
loop_
 _refln_index_h
 _refln_index_k
 _refln_index_l
 _refln_F_squared_calc
 _refln_F_squared_meas
 _refln_F_squared_sigma
 _refln_observed_status
   1   0   0        2.68       -0.38      0.42 o
   3   0   0        2.39       -1.18      0.78 o
   4   0   0     5458.65     4877.72     67.81 o
   5   0   0        0.18        2.49      1.10 o
   6   0   0    20967.38    19660.19    270.52 o
   7   0   0      443.48      570.21     11.54 o
   8   0   0    12981.03    13402.28    184.89 o
   9   0   0       72.15       54.11      3.12 o
  10   0   0      456.41      404.87      9.11 o
  11   0   0      211.54      211.71      9.96 o
  12   0   0      828.06      658.06     14.72 o
  13   0   0      158.74      169.41      6.56 o
  14   0   0     2247.38     2494.94     53.70 o
  15   0   0      191.27      187.55      9.02 o
  16   0   0      409.23      451.03     14.45 o
  17   0   0       61.71       62.04      6.25 o
  18   0   0     2936.64     3006.00     65.25 o
  19   0   0      202.73      189.03     13.80 o
  20   0   0      625.81      579.83     18.39 o
  21   0   0       24.04       31.68      5.79 o
  22   0   0       82.45       76.21      7.95 o
  23   0   0        6.16        5.63      4.70 o
  24   0   0       74.62      116.60      9.07 o
  25   0   0       53.77       44.18      6.78 o
  26   0   0       12.13        6.94      4.93 o
  27   0   0        6.27       -1.04      6.41 o
  28   0   0       11.28       13.81      8.35 o
  29   0   0        0.00        6.78      8.35 o
  30   0   0       76.71      137.19     28.86 o
   1   1   0        1.67        2.17      1.66 o
   2   1   0      298.85      251.00      6.01 o
   3   1   0     4904.80     5011.11     74.90 o
   4   1   0       94.83       75.80      2.86 o
   5   1   0     2114.13     1976.69     22.57 o
   6   1   0        2.70        2.18      1.29 o
   7   1   0    10595.33    11325.75    120.97 o
   8   1   0      143.51      141.17      3.38 o
   9   1   0       91.73       64.52      2.41 o
  10   1   0        1.68        1.79      1.80 o
  11   1   0     3907.18     4098.65     56.48 o
  12   1   0        3.73        1.47      1.95 o
  13   1   0     1412.47     1347.87     23.20 o
  14   1   0      194.67      179.54      6.85 o
  15   1   0        8.72        9.13      2.81 o
  16   1   0        5.61        5.40      2.80 o
  17   1   0      274.14      275.82      8.75 o
  18   1   0       79.36       83.10      5.67 o
  19   1   0      882.09      918.72     18.93 o
  20   1   0       71.82       65.28      6.17 o
  21   1   0      152.59      169.48      8.62 o
  22   1   0       35.82       36.04      5.05 o
  23   1   0      233.85      259.11     10.61 o
  24   1   0       26.56       22.22      4.87 o
  25   1   0      195.76      229.55     10.97 o
  26   1   0       73.94       82.22      7.29 o
  27   1   0        0.54        0.70      4.54 o
  28   1   0        7.38        6.74      4.98 o
  29   1   0       22.68       20.88      6.52 o
  30   1   0        0.67       -0.69      6.26 o
   0   2   0    20211.58    22033.26   1264.37 o
   1   2   0       34.39       30.84      3.59 o
   2   2   0     2133.70     2449.43     61.67 o
   3   2   0        2.38        1.30      2.66 o
   4   2   0      526.44      570.31     15.21 o
   5   2   0       49.19       31.51      4.20 o
   6   2   0     5703.07     5749.03     77.48 o
   7   2   0      366.17      387.06     10.47 o
   8   2   0      505.39      529.81     12.51 o
   9   2   0       15.09       21.72      4.56 o
  10   2   0      135.62      162.59      7.80 o
  11   2   0      145.20      137.49      7.55 o
  12   2   0      581.33      555.84     12.55 o
  13   2   0      212.54      200.70      5.58 o
  14   2   0     2099.38     2139.58     29.82 o
  15   2   0       82.86       96.12      6.14 o
  16   2   0       11.20       18.90      4.45 o
  17   2   0       31.64       35.66      3.84 o
  18   2   0      921.43      922.76     17.28 o
  19   2   0       56.45       51.66      5.25 o
  20   2   0        1.56        3.73      3.68 o
  21   2   0       29.17       36.67      5.14 o
  22   2   0     1071.05     1101.10     25.70 o
  23   2   0        5.78       10.66      4.73 o
  24   2   0      466.85      529.11     16.30 o
  25   2   0       37.99       42.15      7.01 o
  26   2   0       48.45       64.90      7.04 o
  27   2   0        9.16        3.85      9.58 o
  28   2   0       48.88       60.31      9.15 o
  29   2   0        1.71       -0.53     10.04 o
   1   3   0     1028.63     1032.62     24.60 o
   2   3   0      153.84      154.64     10.59 o
   3   3   0       30.37       51.85      5.71 o
   4   3   0       35.51       48.91      5.75 o
   5   3   0      448.65      427.70     13.95 o
   6   3   0       16.07       32.43      6.34 o
   7   3   0      261.86      218.62      9.63 o
   8   3   0        0.78        2.79      3.48 o
   9   3   0      280.20      289.48      9.94 o
  10   3   0        5.01        1.37      3.45 o
  11   3   0      186.56      237.06     13.63 o
  12   3   0       11.66       11.40      4.45 o
  13   3   0      244.80      241.78     10.65 o
  14   3   0        2.29        1.43      4.11 o
  15   3   0      166.75      212.68     10.88 o
  16   3   0        7.20       11.77      5.04 o
  17   3   0        3.06        3.94      5.70 o
  18   3   0        0.39        6.62      6.29 o
  19   3   0      753.13      793.82     26.02 o
  20   3   0        0.25       -3.26      7.54 o
  21   3   0        1.36        9.83     15.06 o
  22   3   0        1.67        9.52     15.48 o
  23   3   0       46.15       24.36     10.72 o
  24   3   0        1.11        2.75      9.03 o
  25   3   0        5.95       30.11     14.22 o
   0   4   0     2556.84     2341.77    108.74 o
   1   4   0       75.86      107.66     17.36 o
   2   4   0      253.64      245.86     21.74 o
   3   4   0        0.38        0.59      7.43 o
   4   4   0      135.78      141.53     16.96 o
   5   4   0       37.67       61.91      9.58 o
   6   4   0      650.07      698.80     25.71 o
   7   4   0        1.25        2.73      6.19 o
   8   4   0      423.79      388.64     36.40 o
   9   4   0       21.79       35.60      6.87 o
  10   4   0      185.57      224.70     13.28 o
  11   4   0        6.69        5.75      6.60 o
  12   4   0      246.45      261.84     14.65 o
  13   4   0       12.05       13.37      6.34 o
  14   4   0       37.06       36.48      9.98 o
  15   4   0        7.12       -0.86      6.07 o
  16   4   0        6.14       -3.81      7.08 o
  17   4   0        0.37        8.89      8.13 o
  18   4   0      267.04      293.49     22.21 o
  19   4   0        9.73        2.52     10.87 o
  20   4   0        5.42        1.19      8.10 o
  21   4   0        6.33       14.88      9.85 o
  22   4   0       71.13       82.81     18.40 o
  23   4   0        6.67        4.60     12.13 o
   1   5   0        0.36       -3.55      9.88 o
   2   5   0        3.88       -3.80     18.19 o
   3   5   0      348.14      420.19     37.43 o
   4   5   0       16.77       19.36     11.61 o
   5   5   0      741.22      736.88     37.77 o
   6   5   0       61.96       84.75     15.95 o
   7   5   0       16.55       15.39     10.50 o
   8   5   0       13.05        5.09      9.31 o
   9   5   0        2.93        6.87     10.34 o
  10   5   0       18.54       33.37     11.68 o
  11   5   0        0.41       -2.93      8.54 o
  12   5   0        6.61       18.04     11.66 o
  13   5   0      184.42      220.33     22.13 o
  14   5   0        2.27       26.77     16.31 o
  15   5   0       50.30       46.84     18.82 o
  16   5   0       23.00       38.48     19.24 o
   0   6   0      134.90      176.50     35.55 o
   1   6   0        9.93       12.68     17.36 o
   2   6   0       27.87       32.17     14.75 o
   3   6   0        2.15       -1.28     11.82 o
   4   6   0        1.67       -8.18     11.66 o
   5   6   0        3.86       11.50     12.72 o
   6   6   0       19.46       32.37     14.93 o
 -30   1   1        0.55        1.10      5.50 o
 -29   1   1        1.62       -1.23      5.14 o
 -28   1   1        6.75       10.17      4.81 o
 -27   1   1       26.29       32.26      5.50 o
 -26   1   1       40.40       41.49      5.96 o
 -25   1   1       32.25       36.14      5.59 o
 -24   1   1      197.61      208.21     10.25 o
 -23   1   1        7.91       48.37      6.68 o
 -22   1   1       39.42       36.59      5.07 o
 -21   1   1       63.69       66.54      5.80 o
 -20   1   1      184.20      142.17     10.19 o
 -19   1   1       32.58       32.22      4.29 o
 -18   1   1       85.89       79.05      5.57 o
 -17   1   1       22.24       30.73      3.88 o
 -16   1   1       83.07       86.67      5.33 o
 -15   1   1       35.06       27.40      3.41 o
 -14   1   1       80.07       87.52      4.94 o
 -13   1   1       48.58       80.27      4.47 o
 -12   1   1        2.89       72.91      5.68 o
 -11   1   1        2.87       14.71      1.98 o
 -10   1   1      111.45      128.08      4.22 o
  -9   1   1       16.98      100.18      2.75 o
  -8   1   1     1401.88     1213.56     14.35 o
  -7   1   1      192.76      227.11      4.21 o
  -6   1   1       82.88      130.16      3.09 o
  -5   1   1     1356.32     1266.56     14.26 o
  -4   1   1     1468.05     1714.26     22.00 o
  -3   1   1      599.70      720.74     11.36 o
  -2   1   1     4244.58     3482.22     52.48 o
   0   1   1    12471.76    10686.25    143.87 o
   2   1   1     1769.17     1679.51     29.46 o
   3   1   1     2512.83     2330.36     35.52 o
   4   1   1      617.12      638.79      8.65 o
   5   1   1      238.23      249.49      4.28 o
   6   1   1      459.33      434.72      6.75 o
   7   1   1        9.30      193.18      5.57 o
   8   1   1      722.65      671.12      9.00 o
   9   1   1      484.18      418.08      6.98 o
  10   1   1      102.27      104.81      3.67 o
  11   1   1      541.98      469.71      9.49 o
  12   1   1      384.23      303.47      7.41 o
  13   1   1      119.49      119.87      5.27 o
  14   1   1       45.62       53.46      4.27 o
  15   1   1        0.00       11.60      2.96 o
  16   1   1       63.14       63.00      4.88 o
  17   1   1        0.19        3.43      3.11 o
  18   1   1       44.05       51.79      4.93 o
  19   1   1       28.46       44.74      4.93 o
  20   1   1      155.54      136.58      7.63 o
  21   1   1        1.42       11.09      3.96 o
  22   1   1      294.74      279.66     10.63 o
  23   1   1        8.73       33.70      5.14 o
  24   1   1       19.04       23.17      4.99 o
  25   1   1        0.12        6.30      4.65 o
  26   1   1       70.21       58.26      6.73 o
  27   1   1        9.71       10.49      4.83 o
  28   1   1        1.73       -3.67      4.83 o
  29   1   1        0.57       -5.63      5.46 o
 -29   2   1       16.36       10.04     11.92 o
 -28   2   1       14.20       13.68      6.12 o
 -27   2   1       10.15        9.90      5.18 o
 -26   2   1        2.50        4.09      4.75 o
 -25   2   1       27.29       21.78      5.30 o
 -24   2   1      123.54      134.28      8.69 o
 -23   2   1       56.07       61.47      6.27 o
 -22   2   1       48.83       63.50      6.29 o
 -21   2   1      174.63      167.87      8.59 o
 -20   2   1        0.26       33.79      4.64 o
 -19   2   1      134.12      147.82      7.67 o
 -18   2   1       62.96       47.43      4.76 o
 -17   2   1       17.66       14.33      3.14 o
 -16   2   1      172.06      166.68      6.36 o
 -15   2   1        7.09       26.97      3.13 o
 -14   2   1      534.79      491.51      9.35 o
 -13   2   1      217.43      238.13      6.64 o
 -12   2   1      120.41      115.63      5.96 o
 -11   2   1        3.95        3.28      2.94 o
 -10   2   1      162.25      152.33      7.03 o
  -9   2   1      844.69      881.34     18.37 o
  -8   2   1     1533.12     1306.13     24.80 o
  -7   2   1      421.76      508.72     10.67 o
  -6   2   1        3.97      147.57      5.22 o
  -5   2   1      272.06      248.61      8.90 o
  -4   2   1      231.76      213.31      8.33 o
  -3   2   1      105.32      111.53      6.37 o
  -2   2   1      673.11      586.97     16.37 o
  -1   2   1        6.49       18.21      2.94 o
   0   2   1      169.40      124.06      9.34 o
   1   2   1       82.20      129.90      8.08 o
   2   2   1       41.70       50.74      4.05 o
   3   2   1       36.58       40.55      3.68 o
   4   2   1       71.70      101.76      9.15 o
   5   2   1      952.65      859.43     15.01 o
   6   2   1      230.39      278.08      7.59 o
   7   2   1      264.72      491.46     12.54 o
   8   2   1      456.04      528.89     13.38 o
   9   2   1       26.43       48.16      5.55 o
  10   2   1       25.47       20.07      3.67 o
  11   2   1       24.92       42.53      4.65 o
  12   2   1      113.49      148.44      4.76 o
  13   2   1      178.08      214.45      5.63 o
  14   2   1      181.10      158.48      5.56 o
  15   2   1        0.31       23.70      3.00 o
  16   2   1        0.66        3.83      3.22 o
  17   2   1       16.17       13.35      3.27 o
  18   2   1        3.12       23.81      3.68 o
  19   2   1      269.36      237.43      9.48 o
  20   2   1        0.34       27.00      5.70 o
  21   2   1       59.67       62.01      6.58 o
  22   2   1        9.75       16.48      4.71 o
  23   2   1       86.80       84.02     10.37 o
  24   2   1        5.40        1.00      4.59 o
  25   2   1        6.09       11.57      5.58 o
  26   2   1        0.01       -1.40      5.48 o
  27   2   1        5.24       18.61      8.58 o
  28   2   1        1.22        0.19      7.83 o
 -26   3   1        0.18        7.95     12.97 o
 -25   3   1        0.08       15.48     12.55 o
 -24   3   1       19.11       18.29      9.34 o
 -23   3   1       21.47       37.39     11.71 o
 -22   3   1      164.43      169.43     28.02 o
 -21   3   1       86.11       90.88     12.10 o
 -20   3   1        0.01       11.38      8.40 o
 -19   3   1       21.91       36.31      8.89 o
 -18   3   1        2.55        8.67      6.11 o
 -17   3   1      171.71      176.10     12.68 o
 -16   3   1       11.12       16.94      5.02 o
 -15   3   1       94.11       69.36      7.04 o
 -14   3   1      230.01      221.66     10.19 o
 -13   3   1       21.46      139.81      8.07 o
 -12   3   1      269.96      273.56     15.44 o
 -11   3   1      289.68      246.81     10.02 o
 -10   3   1        3.13        6.68      3.84 o
  -9   3   1      102.40       86.56      6.65 o
  -8   3   1        0.97        3.35      3.52 o
  -7   3   1       30.81       71.82      7.88 o
  -6   3   1       11.06       12.28      4.80 o
  -5   3   1      143.82      242.79     10.64 o
  -4   3   1      651.32      726.25     19.69 o
  -3   3   1       37.40       75.53      6.61 o
  -2   3   1      621.41      579.82     16.46 o
  -1   3   1      293.21      344.85     14.33 o
   0   3   1      246.39      283.40     12.77 o
   1   3   1       13.19       92.18      8.19 o
   2   3   1      433.75      397.21     15.13 o
   3   3   1      439.31      514.82     23.25 o
   4   3   1      985.17      897.67     26.74 o
   5   3   1       52.88       23.62      4.43 o
   6   3   1      294.74      298.71     12.32 o
   7   3   1       13.63       13.88      4.57 o
   8   3   1       43.80       56.14      5.33 o
   9   3   1       68.65       66.89      5.85 o
  10   3   1      147.26      163.30      8.79 o
  11   3   1        1.98       37.56      5.23 o
  12   3   1     1124.65     1056.31     24.76 o
  13   3   1        7.38       46.22      5.70 o
  14   3   1       54.95       47.64      6.15 o
  15   3   1       56.48       52.00      6.57 o
  16   3   1      167.08      170.94     10.53 o
  17   3   1       37.94       41.97      7.79 o
  18   3   1      110.69       97.82     13.35 o
  19   3   1       50.74       64.94     17.15 o
  20   3   1       64.52       64.61     19.03 o
  21   3   1        0.16       18.19     13.59 o
  22   3   1      129.91      105.03     14.76 o
  23   3   1       57.12       54.12     11.95 o
  24   3   1       19.67       15.06     12.13 o
  25   3   1        1.51        6.27     12.13 o
 -23   4   1       59.93       61.90     16.31 o
 -22   4   1        6.70       -2.51     11.29 o
 -21   4   1        0.03       -4.77      8.22 o
 -20   4   1       30.94       28.55     10.25 o
 -19   4   1        0.26       -4.53      7.83 o
 -18   4   1        4.43       12.43      8.44 o
 -17   4   1        4.77       11.49      8.27 o
 -16   4   1       83.59       90.54     12.97 o
 -15   4   1      268.64      232.54     14.97 o
 -14   4   1      180.17      185.20     14.55 o
 -13   4   1       25.06       30.81      6.09 o
 -12   4   1       47.74       73.93      7.12 o
 -11   4   1      112.76      172.29     11.76 o
 -10   4   1       88.43       91.53      9.05 o
  -9   4   1       10.53       24.40      7.62 o
  -8   4   1      742.36      603.04     23.54 o
  -7   4   1       17.61        6.00      6.38 o
  -6   4   1       52.94      161.06     13.53 o
  -5   4   1     1184.86     1111.80     35.02 o
  -4   4   1      330.73      413.25     32.00 o
  -3   4   1      722.10      651.91     31.47 o
  -2   4   1      317.65      251.76     30.53 o
  -1   4   1        0.21       -0.54     13.17 o
   0   4   1       39.01       11.02     13.17 o
   1   4   1       93.72      123.85     15.94 o
   2   4   1      238.76      302.64     23.93 o
   3   4   1      547.56      544.02     38.90 o
   4   4   1      152.94      338.16     45.80 o
   5   4   1      798.53      588.41     39.32 o
   6   4   1        0.13        6.28      6.60 o
   7   4   1       41.63      148.16     15.40 o
   8   4   1      129.44      101.26     14.23 o
   9   4   1       75.82       85.80     12.97 o
  10   4   1      465.08      425.18     24.25 o
  11   4   1      104.02       81.34     13.43 o
  12   4   1       32.86       54.88     13.68 o
  13   4   1      225.83      199.08     14.32 o
  14   4   1        0.29       39.67      8.79 o
  15   4   1      123.28      119.25     21.18 o
  16   4   1        7.05        2.26      8.36 o
  17   4   1       52.52       19.81      9.45 o
  18   4   1        0.99        4.60      8.44 o
  19   4   1       49.54       67.04     12.83 o
  20   4   1        0.13        8.22      9.83 o
  21   4   1        1.82        9.62     12.97 o
  22   4   1        0.50        6.69     12.55 o
 -17   5   1        5.61       24.68     17.15 o
 -16   5   1       70.60       87.41     23.84 o
 -15   5   1       72.40       45.17     18.82 o
 -13   5   1       14.95       38.38     11.97 o
 -12   5   1       59.69       63.45     11.41 o
 -11   5   1       19.23       10.58      8.50 o
 -10   5   1      213.17      167.07     16.60 o
  -9   5   1       68.63       69.11     17.67 o
  -8   5   1       52.70       49.75     16.52 o
  -7   5   1      132.43      145.44     19.49 o
  -6   5   1        6.03        4.89     10.05 o
  -5   5   1      133.50      169.27     20.90 o
  -4   5   1      151.81      216.34     23.20 o
  -3   5   1       29.22       64.30     23.00 o
  -2   5   1      175.72      167.33     20.81 o
  -1   5   1       27.75       23.34     11.73 o
   0   5   1        1.40       -9.97      8.78 o
   1   5   1        9.02       22.17     11.24 o
   2   5   1      167.27      185.38     21.70 o
   3   5   1      253.49      278.89     25.88 o
   4   5   1      350.49      337.54     28.51 o
   5   5   1        7.56        0.04      9.75 o
   6   5   1       51.52       71.52     20.91 o
   7   5   1       15.18       14.22     14.22 o
   8   5   1       83.42       83.65     22.17 o
   9   5   1       32.20       58.97     18.82 o
  10   5   1       34.71       25.93     15.89 o
  11   5   1       23.63       33.00     26.77 o
  12   5   1      156.45      150.69     35.55 o
  13   5   1       30.51       36.62     12.41 o
  15   5   1        0.29       26.35     15.89 o
  -6   6   1        0.00        5.02     11.95 o
  -5   6   1        7.44       13.38     13.31 o
  -4   6   1        1.40       -6.80     11.36 o
  -3   6   1       29.45       16.52     13.75 o
  -2   6   1       61.79       64.78     17.12 o
  -1   6   1        3.26        4.53     19.66 o
   0   6   1       10.53        9.51     12.74 o
   1   6   1        0.33       -7.53     16.31 o
   2   6   1       13.41       16.73     18.40 o
   3   6   1        1.60        3.76     17.57 o
   4   6   1        6.55       26.35     20.49 o
   5   6   1       10.51       15.48     19.24 o
 -30   0   2       36.58       36.49     10.91 o
 -29   0   2        0.74        8.31      8.56 o
 -28   0   2        6.43       -3.94      6.69 o
 -27   0   2       99.14       87.37     11.63 o
 -26   0   2       44.80       37.98      6.78 o
 -25   0   2       83.90      110.63      8.89 o
 -24   0   2       10.68       67.44     11.17 o
 -23   0   2      440.00      521.36     18.35 o
 -22   0   2      133.64      105.02      8.87 o
 -21   0   2      240.77      275.47     12.43 o
 -20   0   2      268.78      302.99     12.55 o
 -19   0   2        2.48       14.80      5.95 o
 -18   0   2      702.99      657.20     19.26 o
 -17   0   2     3167.80     3267.00     69.75 o
 -16   0   2     2093.12     2090.25     46.55 o
 -15   0   2        4.16        5.82      3.15 o
 -14   0   2     1021.45     1014.24     24.67 o
 -13   0   2     1438.44     1691.28     32.25 o
 -12   0   2       80.61       87.00      4.86 o
 -11   0   2     3266.45     3218.23     51.43 o
 -10   0   2     8225.57     7927.45    121.41 o
  -9   0   2    10849.51    11512.40    159.41 o
  -8   0   2     4002.67     3940.32     52.29 o
  -7   0   2    10076.91     9827.60    127.20 o
  -6   0   2      586.75      669.87     10.21 o
  -5   0   2     5633.64     5627.64     78.34 o
  -4   0   2     8698.04     8278.22    105.73 o
  -3   0   2      346.81      314.99      6.91 o
  -2   0   2     9845.92    11007.64    184.81 o
  -1   0   2        8.24       15.26      2.27 o
   0   0   2    15192.30    15226.15    255.91 o
   1   0   2      507.75      515.99      9.15 o
   2   0   2     4887.68     5595.94     77.77 o
   3   0   2     4859.70     5014.96     69.98 o
   4   0   2     2049.92     1706.10     25.12 o
   5   0   2     8992.78     9361.62    129.54 o
   6   0   2     2992.12     3101.23     44.53 o
   7   0   2    18944.80    18226.98    250.83 o
   8   0   2     4492.14     5097.52     79.22 o
   9   0   2     3095.73     3400.73     54.07 o
  10   0   2      289.70      217.14      6.65 o
  11   0   2     2860.11     2610.68     48.22 o
  12   0   2      471.63      573.44     16.04 o
  13   0   2       36.04       18.10      6.73 o
  14   0   2     1345.31     1446.11     33.95 o
  15   0   2     4725.62     4441.34     92.43 o
  16   0   2       37.54      108.53      7.71 o
  17   0   2        0.63        1.07      3.73 o
  18   0   2      516.87      476.31     15.95 o
  19   0   2      452.79      419.87     15.10 o
  20   0   2       50.44       74.29      8.22 o
  21   0   2      759.98      722.16     21.95 o
  22   0   2      478.12      405.30     22.09 o
  23   0   2      174.91      184.07     11.88 o
  24   0   2       37.81       44.85      7.85 o
  25   0   2      146.29      139.41     10.25 o
  26   0   2        1.00       -7.31      6.68 o
  27   0   2       15.13       55.15     36.17 o
  28   0   2       14.84       16.53      9.95 o
  29   0   2       57.07       20.08     18.40 o
 -31   1   2        7.46       15.89     11.71 o
 -30   1   2        2.51        7.95      5.95 o
 -29   1   2        1.31        5.92      7.18 o
 -28   1   2       53.21       74.13      7.45 o
 -27   1   2       19.66       25.09      5.24 o
 -26   1   2      100.03       83.18      8.82 o
 -25   1   2      195.03      196.48     10.15 o
 -24   1   2       20.14       20.92      4.60 o
 -23   1   2      213.04      200.92      9.71 o
 -22   1   2       93.99      131.25      7.75 o
 -21   1   2       53.18       41.13      5.05 o
 -20   1   2       80.66       77.26      6.00 o
 -19   1   2      306.58      281.15     11.04 o
 -18   1   2        3.48       31.79      3.97 o
 -17   1   2      552.74      473.98     11.59 o
 -16   1   2     1057.94     1235.48     22.49 o
 -15   1   2        1.34        6.49      2.66 o
 -14   1   2      314.66      293.96      8.07 o
 -13   1   2       25.85       23.56      3.19 o
 -12   1   2     1192.73     1264.07     20.18 o
 -11   1   2     2231.83     2119.37     25.67 o
 -10   1   2     2783.22     3104.66     35.11 o
  -9   1   2     4707.31     4514.02     49.67 o
  -8   1   2      103.90      120.57      3.17 o
  -7   1   2     2759.61     2742.32     31.14 o
  -6   1   2        2.19        2.88      1.39 o
  -5   1   2     6136.16     5972.19     70.93 o
  -4   1   2    34805.76    35359.38    460.38 o
  -3   1   2     2505.06     2578.02     37.90 o
  -2   1   2     1758.00     2331.28     34.21 o
  -1   1   2        3.79       -4.17      2.78 o
   0   1   2     2907.39     3116.84     55.21 o
   1   1   2     1632.77     1816.90     39.34 o
   2   1   2    37682.44    39657.04    619.25 o
   3   1   2     3226.32     3737.71     60.96 o
   4   1   2       17.72        8.75      1.29 o
   5   1   2      794.95     1209.75     13.55 o
   6   1   2       39.84       34.37      1.86 o
   7   1   2     2481.92     2849.49     31.75 o
   8   1   2     6061.48     5546.07     65.20 o
   9   1   2       69.95      390.49      8.04 o
  10   1   2     1482.77     1540.97     23.32 o
  11   1   2      145.69      152.38      5.35 o
  12   1   2       87.62      129.43      5.33 o
  13   1   2        0.82        3.96      2.34 o
  14   1   2     2794.12     2406.28     44.36 o
  15   1   2       16.57       85.19      5.36 o
  16   1   2      224.95      223.59      8.22 o
  17   1   2        4.97       38.85      4.38 o
  18   1   2        6.51       18.65      3.86 o
  19   1   2       43.75       42.85      4.99 o
  20   1   2      316.80      319.52     10.79 o
  21   1   2        8.71       39.17      5.25 o
  22   1   2       56.91       66.99      6.48 o
  23   1   2        8.47       33.22      5.29 o
  24   1   2       80.90       68.13      6.73 o
  25   1   2        9.37       14.61      5.30 o
  26   1   2      143.97      185.62     10.55 o
  27   1   2        2.47        9.16      5.11 o
  28   1   2       26.82       35.41      6.97 o
  29   1   2        5.44       23.84     12.55 o
 -29   2   2        9.25        2.79      7.13 o
 -28   2   2       45.77       42.78      7.28 o
 -27   2   2      210.58      221.69     11.42 o
 -26   2   2       43.01       50.83      6.56 o
 -25   2   2        2.03       16.84      5.07 o
 -24   2   2      382.47      384.31     13.05 o
 -23   2   2      183.36      221.48     10.37 o
 -22   2   2        0.11        0.23      3.80 o
 -21   2   2        1.35        4.05      3.80 o
 -20   2   2       62.28       70.92      6.42 o
 -19   2   2       52.77       59.33      5.29 o
 -18   2   2       77.28       61.56      5.20 o
 -17   2   2      975.01     1125.83     21.34 o
 -16   2   2      708.42      742.65     15.46 o
 -15   2   2       30.88       24.55      2.82 o
 -14   2   2      905.26      901.00     14.23 o
 -13   2   2        0.05        3.52      2.33 o
 -12   2   2       18.15       36.81      3.54 o
 -11   2   2      280.53      321.48      9.71 o
 -10   2   2      351.74      365.58     10.44 o
  -9   2   2     4086.47     4375.71     72.50 o
  -8   2   2      481.71      439.20     12.61 o
  -7   2   2     3528.74     3549.58     59.22 o
  -6   2   2       10.36       22.62      2.65 o
  -5   2   2     1188.89     1136.17     21.13 o
  -4   2   2       12.20       32.61      4.35 o
  -3   2   2     1716.37     1800.54     35.84 o
  -2   2   2      184.53      195.72      7.27 o
  -1   2   2      185.20      174.36      6.27 o
   0   2   2      100.22      144.82      5.98 o
   1   2   2     2109.15     2081.00     46.26 o
   2   2   2       31.13       23.69      3.71 o
   3   2   2      629.31      630.63     23.95 o
   4   2   2       57.26       43.14      4.82 o
   5   2   2     2751.59     3268.67     90.33 o
   6   2   2       17.40       80.41      6.10 o
   7   2   2     4627.90     4812.27     86.50 o
   8   2   2      667.98      549.96     13.71 o
   9   2   2      532.95      491.07     12.91 o
  10   2   2       70.95       61.17      6.76 o
  11   2   2       14.51       16.42      2.93 o
  12   2   2      456.59      502.18      9.39 o
  13   2   2        2.02        5.02      2.19 o
  14   2   2      708.63      766.19     12.51 o
  15   2   2     1910.04     1809.45     28.69 o
  16   2   2        6.69       15.67      3.37 o
  17   2   2       78.34       72.92      5.18 o
  18   2   2      106.87      111.81      6.30 o
  19   2   2        0.05        0.95      3.16 o
  20   2   2        1.93       -3.70      3.51 o
  21   2   2      299.77      318.81     11.26 o
  22   2   2       90.47      141.17      9.20 o
  23   2   2       55.00       47.08      6.73 o
  24   2   2        5.29       12.17      5.29 o
  25   2   2      236.38      261.70     13.52 o
  26   2   2        2.26        4.94      6.38 o
  27   2   2        0.70       -6.78      7.24 o
 -26   3   2       88.01       87.83     19.66 o
 -25   3   2       14.44       27.93     19.24 o
 -24   3   2        0.21        3.65      7.08 o
 -23   3   2       29.52       26.53      8.20 o
 -22   3   2      287.45      292.52     17.88 o
 -21   3   2      100.33       89.15     11.02 o
 -20   3   2       51.76       29.79      7.87 o
 -19   3   2      119.22      132.91     11.88 o
 -18   3   2       63.63       50.99      8.40 o
 -17   3   2      347.23      301.75     15.37 o
 -16   3   2      450.31      450.30     13.84 o
 -15   3   2        3.68        5.17      6.16 o
 -14   3   2        5.91       30.12      5.09 o
 -13   3   2       52.98       56.27      6.80 o
 -12   3   2      515.66      450.65     14.41 o
 -11   3   2      272.50      295.97     10.52 o
 -10   3   2      615.97      712.51     17.08 o
  -9   3   2        7.33        8.60      4.02 o
  -8   3   2      232.26      189.79      9.50 o
  -7   3   2      121.35      101.33      6.92 o
  -6   3   2        3.91       23.42      5.32 o
  -5   3   2       38.73       44.57      7.45 o
  -4   3   2     2294.30     2379.67     48.40 o
  -3   3   2      424.91      549.63     25.48 o
  -2   3   2      111.10      114.06      9.90 o
  -1   3   2      179.10      200.86     16.54 o
   0   3   2      164.42      175.14     10.11 o
   1   3   2      763.32      762.97     22.57 o
   2   3   2     2825.03     2797.15     64.65 o
   3   3   2       91.06      131.21      9.19 o
   4   3   2      159.67      168.43      8.93 o
   5   3   2       10.84       26.75      4.05 o
   6   3   2       13.73       44.64      3.49 o
   7   3   2        3.83        5.49      2.67 o
   8   3   2     1546.68     1401.81     29.51 o
   9   3   2       98.26      148.64     11.65 o
  10   3   2      196.14      229.46      9.85 o
  11   3   2      113.63      127.22      7.78 o
  12   3   2      174.91      183.09      9.41 o
  13   3   2        8.31        5.99      4.11 o
  14   3   2      496.70      483.67     18.82 o
  15   3   2       97.67      132.41     16.41 o
  16   3   2       67.03       65.92     12.78 o
  17   3   2       75.78       81.45     11.80 o
  18   3   2        4.55       14.35      8.13 o
  19   3   2       13.04       22.10      9.04 o
  20   3   2      227.87      229.63     19.99 o
  21   3   2        0.98        5.34      8.99 o
  22   3   2        2.74       -3.89      7.50 o
  23   3   2        2.63       18.40     11.29 o
  24   3   2       96.83      103.73     19.66 o
 -23   4   2       40.69       56.46     16.31 o
 -22   4   2        7.27       16.21     10.55 o
 -21   4   2        0.12        1.37      8.56 o
 -20   4   2       23.29       17.62      9.34 o
 -19   4   2        4.73        5.15      8.27 o
 -18   4   2        0.30       11.71      8.35 o
 -17   4   2      334.25      283.21     20.86 o
 -16   4   2        2.51       12.18      7.31 o
 -15   4   2        9.16        6.49      5.87 o
 -14   4   2        0.68        0.47      4.65 o
 -13   4   2        1.05        1.47      4.85 o
 -12   4   2        1.28        1.59      4.82 o
 -11   4   2      181.06      164.68     12.50 o
 -10   4   2      400.70      367.49     19.83 o
  -9   4   2      410.20      430.03     19.49 o
  -8   4   2      134.41      148.59     13.30 o
  -7   4   2      574.85      560.94     22.36 o
  -6   4   2        0.01       15.86      6.70 o
  -5   4   2       11.22       14.61      6.71 o
  -4   4   2       59.66      104.85     11.07 o
  -3   4   2      318.43      348.01     24.01 o
  -2   4   2       23.35       12.13      8.81 o
  -1   4   2        0.53        5.26      8.27 o
   0   4   2        6.58        7.29      8.42 o
   1   4   2      531.92      457.03     26.16 o
   2   4   2      166.16      168.14     25.51 o
   3   4   2       22.74       12.55     12.13 o
   4   4   2       34.56       48.52     15.89 o
   5   4   2      116.95      149.31     24.68 o
   6   4   2        0.20        7.11     12.13 o
   7   4   2      409.81      402.77     34.71 o
   8   4   2      523.67      497.49     26.60 o
   9   4   2        4.34       40.15     10.65 o
  10   4   2       84.75       73.43     21.75 o
  11   4   2       80.66       86.36     18.19 o
  12   4   2        2.70       -1.58      5.72 o
  13   4   2       44.61       41.14      8.34 o
  14   4   2       35.78       32.23      8.15 o
  15   4   2      173.59      153.75     13.32 o
  16   4   2        0.33       12.43      9.03 o
  17   4   2        0.74       18.79      9.11 o
  18   4   2        9.62        7.84      8.74 o
  19   4   2       13.04       14.92     16.52 o
  20   4   2       21.24       40.57     14.64 o
  21   4   2       65.54       73.61     17.98 o
  22   4   2        3.38       11.71     13.80 o
 -18   5   2        0.01        4.18     15.89 o
 -17   5   2        2.99       -0.42     14.22 o
 -16   5   2       48.24       80.30     20.49 o
 -15   5   2       44.85       25.98     12.44 o
 -14   5   2        2.96        6.84     11.46 o
 -13   5   2       18.19        1.92     10.82 o
 -12   5   2       51.13       80.47     12.27 o
 -11   5   2        0.03        7.40      8.06 o
 -10   5   2        9.22        2.10      8.05 o
  -9   5   2       19.22       27.32      9.29 o
  -8   5   2      113.85      108.44     23.88 o
  -7   5   2       85.32      112.58     17.85 o
  -6   5   2        0.01        5.78      9.61 o
  -5   5   2      285.93      318.13     28.39 o
  -4   5   2      494.43      468.24     29.43 o
  -3   5   2        2.82        8.51     12.13 o
  -2   5   2      329.51      361.86     30.01 o
  -1   5   2        7.01       -9.20     12.97 o
   0   5   2      340.86      333.34     40.99 o
   1   5   2       18.52       24.26     15.48 o
   2   5   2      339.71      380.19     43.50 o
   3   5   2       95.71      170.23     29.28 o
   4   5   2        4.19       24.26     15.48 o
   5   5   2        5.25       -6.27     12.97 o
   6   5   2        0.77       21.75     16.31 o
   7   5   2        3.60       11.29     15.89 o
   8   5   2        5.67       -5.44     13.80 o
   9   5   2        4.28       20.49     15.48 o
  10   5   2      267.76      238.40     34.71 o
  11   5   2       16.34       27.19     17.57 o
  12   5   2       35.24       51.98     13.86 o
  13   5   2       57.76       88.16     16.85 o
  14   5   2      171.60      164.37     30.11 o
  -5   6   2        8.05       12.13     19.66 o
  -4   6   2        9.45       15.89     20.08 o
  -3   6   2       12.07        6.27     19.24 o
  -2   6   2        0.08       20.08     19.24 o
  -1   6   2        5.87       18.40     19.24 o
   0   6   2        3.73       13.80     18.40 o
   1   6   2        4.88       -9.20     13.38 o
   2   6   2       73.93       79.05     25.93 o
   3   6   2        4.65        4.18     17.57 o
 -31   1   3        3.45       -0.74      7.38 o
 -30   1   3        0.43        0.26      6.64 o
 -29   1   3       13.18       15.71      5.21 o
 -28   1   3        1.33        7.60      5.25 o
 -27   1   3       33.92       29.06      5.50 o
 -26   1   3        0.35        3.27      4.25 o
 -25   1   3       73.23       82.06      9.41 o
 -24   1   3       91.57       76.42      6.67 o
 -23   1   3        0.06        7.37      3.79 o
 -22   1   3       17.77       15.69      4.15 o
 -21   1   3        1.01        7.80      3.79 o
 -20   1   3      228.32      218.91      9.01 o
 -19   1   3       30.54       39.42      4.57 o
 -18   1   3        5.56        7.03      3.21 o
 -17   1   3        3.91        3.62      2.80 o
 -16   1   3       51.63       63.90      4.34 o
 -15   1   3      172.89      139.26      5.95 o
 -14   1   3      177.43      156.78      6.88 o
 -13   1   3      488.26      507.19     10.39 o
 -12   1   3      648.19      620.27     11.75 o
 -11   1   3       34.13       55.70      3.43 o
 -10   1   3      137.65      113.84      3.51 o
  -9   1   3       59.98       58.43      2.67 o
  -8   1   3      370.05      346.36      5.67 o
  -7   1   3      951.78      893.75     10.68 o
  -6   1   3     3966.66     3969.29     47.44 o
  -5   1   3     3612.09     3493.64     46.74 o
  -4   1   3      551.20      565.36     12.33 o
  -3   1   3      584.81      520.05      8.30 o
  -2   1   3     6280.76     5384.48     75.97 o
  -1   1   3      669.61      842.12     25.09 o
   0   1   3      414.83      379.37     15.14 o
   1   1   3      526.57      478.57      9.84 o
   2   1   3     2618.42     2683.54     34.10 o
   3   1   3     4983.80     4477.22     46.13 o
   4   1   3      475.81      485.73      7.79 o
   5   1   3       34.21       50.04      4.56 o
   6   1   3       66.75       87.58      3.03 o
   7   1   3       64.50       65.66      3.06 o
   8   1   3       17.94       17.31      2.37 o
   9   1   3      295.56      363.62      7.82 o
  10   1   3      129.99      169.79      5.85 o
  11   1   3      189.31      235.96      6.62 o
  12   1   3        0.01       15.30      2.70 o
  13   1   3       63.52       47.03      4.30 o
  14   1   3       46.08       42.51      4.26 o
  15   1   3       30.64       16.20      3.50 o
  16   1   3        4.22        3.95      3.34 o
  17   1   3      158.11      146.36      7.67 o
  18   1   3      129.07      104.41      6.78 o
  19   1   3        6.99        1.98      3.53 o
  20   1   3       65.87       63.97      5.97 o
  21   1   3        2.28       14.41      4.55 o
  22   1   3       72.63       61.05      6.19 o
  23   1   3       33.08       19.66      4.97 o
  24   1   3       11.33       16.75      4.94 o
  25   1   3       59.15       55.19      8.73 o
  26   1   3        1.06       -1.68      4.73 o
  27   1   3        1.30        5.60      5.46 o
  28   1   3        0.11       -7.53     10.04 o
 -30   2   3        1.07       -1.03      6.99 o
 -29   2   3       44.73       42.45      7.67 o
 -28   2   3       34.64       39.29      6.78 o
 -27   2   3       14.67        5.85      5.05 o
 -26   2   3        6.41        8.81      4.84 o
 -25   2   3        7.00       11.05      5.24 o
 -24   2   3        6.73        5.38      4.40 o
 -23   2   3        0.78       16.60      4.44 o
 -22   2   3      146.25      136.48      8.06 o
 -21   2   3       18.62       20.99      4.40 o
 -20   2   3       20.01       27.68      4.54 o
 -19   2   3       60.83       42.82      4.92 o
 -18   2   3       20.96       36.71      4.53 o
 -17   2   3        0.28        9.76      3.30 o
 -16   2   3       18.54        5.53      3.08 o
 -15   2   3       92.17      133.09     10.49 o
 -14   2   3      706.48      699.41     12.76 o
 -13   2   3      154.70      169.86      5.95 o
 -12   2   3       41.11       30.41      3.17 o
 -11   2   3      103.66       72.14      6.48 o
 -10   2   3        7.71       12.48      4.40 o
  -9   2   3     1569.71     1427.78     30.35 o
  -8   2   3       10.62      341.71     21.33 o
  -7   2   3       18.23       49.76      9.66 o
  -6   2   3       11.60       15.10      2.70 o
  -5   2   3      316.49      274.00      7.36 o
  -4   2   3      578.13      863.51     18.09 o
  -3   2   3        2.44       32.38      5.36 o
  -2   2   3      587.53      567.95     15.30 o
  -1   2   3      558.28      608.26     15.62 o
   0   2   3       96.35      109.29      5.15 o
   1   2   3     2767.18     2716.53    112.93 o
   2   2   3      438.03      446.27     28.44 o
   3   2   3       21.36       19.00      3.28 o
   4   2   3      345.77      353.23     10.28 o
   5   2   3     2176.01     1970.24     45.50 o
   6   2   3      293.32      471.34     15.44 o
   7   2   3      153.64      157.22     14.19 o
   8   2   3       59.34       60.96      8.57 o
   9   2   3       76.35       56.84      5.14 o
  10   2   3      188.33      192.05      5.91 o
  11   2   3        0.16       86.58     13.80 o
  12   2   3      679.47      604.42     10.14 o
  13   2   3        0.34        3.60      2.22 o
  14   2   3      130.89      129.18      5.58 o
  15   2   3      110.67       81.72      6.89 o
  16   2   3        1.34        5.04      3.14 o
  17   2   3       21.52       20.34      3.86 o
  18   2   3        2.06       -2.65      3.25 o
  19   2   3       18.84       19.89      4.05 o
  20   2   3      130.75      133.26     10.43 o
  21   2   3        0.75        4.18      5.14 o
  22   2   3        3.20        0.01      4.70 o
  23   2   3        2.47        6.87      5.18 o
  24   2   3        0.65        1.18      4.92 o
  25   2   3       29.11       36.71      7.36 o
  26   2   3       11.95       32.41      7.86 o
  27   2   3        0.03        6.69      8.58 o
 -26   3   3        2.52        1.45      9.53 o
 -25   3   3       16.47       23.12      8.89 o
 -24   3   3       14.06       24.77      8.59 o
 -23   3   3       20.58       15.70      8.03 o
 -22   3   3        0.34       17.28      7.76 o
 -21   3   3      310.96      321.08     17.90 o
 -20   3   3        9.64        5.37      6.72 o
 -19   3   3        3.64        5.27      5.88 o
 -18   3   3       72.62       54.35      8.08 o
 -17   3   3        7.11        3.01      5.34 o
 -16   3   3       47.66       57.81      7.66 o
 -15   3   3      367.90      354.27     14.44 o
 -14   3   3        0.36       14.26      5.79 o
 -13   3   3      144.05      124.22      9.35 o
 -12   3   3      418.16      377.58     15.33 o
 -11   3   3       62.76       70.62      7.33 o
 -10   3   3        3.23       -1.85      4.49 o
  -9   3   3       25.15       36.49      6.34 o
  -8   3   3       36.87       63.71     11.60 o
  -7   3   3      181.97      164.95      9.77 o
  -6   3   3      620.20      592.92     24.42 o
  -5   3   3       30.04       41.64      5.76 o
  -4   3   3       14.12       21.33      4.73 o
  -3   3   3       42.69       98.84     10.19 o
  -2   3   3       84.42       76.53      7.00 o
  -1   3   3        7.03       28.40      5.38 o
   0   3   3      389.78      379.27     15.64 o
   1   3   3       48.15       69.14      6.52 o
   2   3   3       24.46       31.10      4.26 o
   3   3   3      289.92      374.33     29.28 o
   4   3   3       30.37       45.59     13.80 o
   5   3   3      457.91      423.83     22.17 o
   6   3   3       56.79       58.97      7.79 o
   7   3   3       20.42       13.21      5.08 o
   8   3   3      136.22      131.42     12.60 o
   9   3   3       73.33       98.01      8.94 o
  10   3   3       29.15       22.86      6.05 o
  11   3   3      178.74      173.42     12.24 o
  12   3   3      316.55      347.81     16.14 o
  13   3   3      163.04      122.45     10.88 o
  14   3   3        3.76        6.57      5.76 o
  15   3   3       15.98       20.38      6.44 o
  16   3   3       30.11       16.08      6.67 o
  17   3   3       78.70      101.56     11.05 o
  18   3   3       46.70       99.98     18.64 o
  19   3   3      213.39      200.22     18.49 o
  20   3   3       21.24       13.11      8.86 o
  21   3   3       63.50       46.44     14.22 o
  22   3   3        4.15       10.67      9.41 o
  23   3   3       41.23        3.35     11.71 o
 -23   4   3        1.58       11.71     12.97 o
 -22   4   3       23.08       16.85     17.15 o
 -21   4   3       79.33       52.97     12.66 o
 -20   4   3       14.80       10.87      8.93 o
 -19   4   3       43.74       37.94      9.48 o
 -18   4   3       44.30       31.54      7.55 o
 -17   4   3       85.84      100.51     10.02 o
 -16   4   3       60.96       89.53      9.30 o
 -15   4   3        0.02        8.30      5.89 o
 -14   4   3       82.68      115.11     11.35 o
 -13   4   3       19.62       63.43      8.07 o
 -12   4   3       82.47       65.77      8.18 o
 -11   4   3       19.42       25.08      7.86 o
 -10   4   3      213.55      189.25     18.28 o
  -9   4   3        8.01       36.85      9.51 o
  -8   4   3      346.24      359.85     22.13 o
  -7   4   3        8.35       12.17      7.59 o
  -6   4   3       81.53       87.28     12.61 o
  -5   4   3      235.71      277.93     18.55 o
  -4   4   3      464.19      384.77     22.23 o
  -3   4   3       42.19       58.55     17.57 o
  -2   4   3      111.86      109.16     22.59 o
  -1   4   3      115.15      107.49     21.75 o
   0   4   3      246.31      220.00     29.70 o
   1   4   3        2.19       65.25     17.57 o
   2   4   3      317.07      291.52     33.46 o
   3   4   3       61.99       73.19     19.66 o
   4   4   3       10.75       39.73     15.06 o
   5   4   3      103.69      127.57     23.84 o
   6   4   3      196.56      186.96     27.60 o
   7   4   3      240.88      269.77     33.04 o
   8   4   3       80.80       55.21     17.15 o
   9   4   3        0.00       20.70      9.46 o
  10   4   3      337.74      347.01     24.89 o
  11   4   3       85.15      125.82     17.07 o
  12   4   3       72.61      100.19     11.01 o
  13   4   3      108.43      108.52     11.32 o
  14   4   3      348.08      392.75     19.48 o
  15   4   3        3.35        7.39      7.00 o
  16   4   3       20.05       17.48      7.61 o
  17   4   3       33.98       29.43     10.13 o
  18   4   3       19.88       14.16     10.04 o
  19   4   3        7.20       16.31     12.97 o
  20   4   3       52.84       33.04     15.06 o
  21   4   3        3.50       -5.86     11.29 o
 -18   5   3       32.99       30.95     14.57 o
 -17   5   3       62.51       49.01     15.17 o
 -16   5   3        0.07        6.80     11.91 o
 -15   5   3      128.82      150.09     20.59 o
 -14   5   3       57.42       30.60     12.22 o
 -13   5   3       19.69       33.66     12.56 o
 -12   5   3      138.85      123.38     28.86 o
 -11   5   3        0.23       17.98     17.15 o
 -10   5   3      181.76      167.30     30.95 o
  -9   5   3       42.58      105.82     26.77 o
  -8   5   3        4.29       20.49     16.73 o
  -7   5   3      170.70      237.15     35.55 o
  -6   5   3       67.83      115.02     26.35 o
  -5   5   3      239.07      192.39     32.21 o
  -4   5   3        1.11        2.93     13.38 o
  -3   5   3        6.70       36.81     18.40 o
  -2   5   3       11.20       15.48     17.15 o
  -1   5   3        0.52        3.35     15.48 o
   0   5   3      150.75      129.66     27.60 o
   1   5   3      104.64      104.98     25.51 o
   2   5   3       17.89       50.61     18.82 o
   3   5   3      335.60      296.12     38.48 o
   4   5   3       53.68       53.54     19.24 o
   5   5   3       55.37       64.83     20.49 o
   6   5   3      106.09       99.12     23.84 o
   7   5   3        0.31       26.35     16.31 o
   8   5   3       26.28       38.90     18.82 o
   9   5   3       19.89       63.57     20.91 o
  10   5   3       33.01       35.13     18.40 o
  11   5   3        1.97       15.89     15.48 o
  12   5   3       17.59       30.95     17.15 o
  13   5   3       69.13       67.34     21.33 o
  14   5   3        3.08       19.24     15.89 o
  -3   6   3       15.45       30.11     20.49 o
  -2   6   3       20.93       25.51     20.91 o
  -1   6   3       20.88       22.17     20.08 o
   0   6   3        0.40       15.48     20.08 o
 -30   0   4       29.65       31.93     18.19 o
 -29   0   4       73.81       70.37     15.40 o
 -28   0   4        1.44        2.51      6.53 o
 -27   0   4      147.43      159.98     14.63 o
 -26   0   4       85.95      110.68      8.97 o
 -25   0   4       47.07       49.91      6.64 o
 -24   0   4      231.74      217.38     11.28 o
 -23   0   4      712.15      694.12     22.46 o
 -22   0   4      137.01      115.35     10.69 o
 -21   0   4      472.89      443.61     14.68 o
 -20   0   4       40.87       64.79      6.37 o
 -19   0   4       19.47       29.26      5.43 o
 -18   0   4       34.43       51.44      5.66 o
 -17   0   4     2136.04     1908.27     43.72 o
 -15   0   4       15.87       40.03      5.75 o
 -14   0   4       56.64       68.21      5.92 o
 -13   0   4     2550.83     2652.59     56.67 o
 -11   0   4       83.07      131.33     15.06 o
 -10   0   4     2744.62     2968.89     43.79 o
  -9   0   4    16038.85    16389.93    215.21 o
  -8   0   4      584.30      641.60     16.60 o
  -7   0   4      373.23      346.27      7.65 o
  -6   0   4     1503.05     1439.89     24.90 o
  -5   0   4      967.19     1160.54     49.76 o
  -4   0   4        3.63        6.03      9.20 o
  -3   0   4    10329.30    10210.02    214.31 o
  -2   0   4    14332.50    14717.09    341.08 o
  -1   0   4     4347.93     5059.35    169.34 o
   0   0   4      966.81      828.50     16.76 o
   1   0   4     5004.71     4478.37     77.48 o
   2   0   4      120.31      199.78     13.28 o
   3   0   4       19.67       16.63      4.68 o
   4   0   4     2708.05     2597.70     44.02 o
   5   0   4    12218.61    12850.79    195.31 o
   6   0   4     4627.58     5018.65     78.68 o
   7   0   4     1669.55     1567.99     38.94 o
   8   0   4      965.29      895.27     19.54 o
   9   0   4     3338.91     3204.15     58.47 o
  10   0   4      239.20      194.27      8.66 o
  11   0   4      100.88      129.21      7.93 o
  12   0   4      943.68      833.03     22.19 o
  13   0   4      839.13      971.43     25.31 o
  14   0   4       26.52       42.67      5.65 o
  15   0   4      134.30      127.22      8.94 o
  16   0   4      306.00      301.72     18.50 o
  17   0   4      284.23      284.07     12.54 o
  18   0   4       16.63       24.71      5.36 o
  19   0   4      270.64      293.50     15.31 o
  20   0   4      330.86      324.20     14.16 o
  21   0   4        0.07       -0.88      4.61 o
  22   0   4      262.83      265.38     13.30 o
  23   0   4       78.73       90.15     10.69 o
  24   0   4      109.64      106.14      9.63 o
  25   0   4       25.56       18.24      9.90 o
  26   0   4       11.88       26.89      9.83 o
  27   0   4        7.34       13.80     15.89 o
  28   0   4       20.95       68.17     21.75 o
 -31   1   4       17.67       27.34     14.01 o
 -30   1   4       42.86       54.06      7.71 o
 -29   1   4       10.82       12.92      5.16 o
 -28   1   4       48.80       64.40      7.00 o
 -27   1   4        0.60        4.45      4.28 o
 -26   1   4       87.55      101.81      7.62 o
 -25   1   4      173.83      172.72     10.23 o
 -24   1   4      117.39      110.24      8.04 o
 -23   1   4       28.70       16.33      4.34 o
 -22   1   4        1.78        1.01      3.53 o
 -21   1   4      629.57      637.90     15.44 o
 -20   1   4     1096.04     1048.66     21.14 o
 -19   1   4       22.48       25.95      4.15 o
 -18   1   4       67.11       70.92      4.95 o
 -17   1   4       84.78      109.67      5.66 o
 -16   1   4      866.97      805.52     15.14 o
 -15   1   4      536.15      529.09     11.28 o
 -14   1   4     1207.51     1317.96     21.72 o
 -13   1   4      121.92      133.51     11.45 o
 -12   1   4      917.17      967.54     16.59 o
 -11   1   4        5.01        4.37      2.13 o
 -10   1   4      251.98      235.45      6.39 o
  -9   1   4        4.89       12.92      2.15 o
  -8   1   4     1290.15     1354.25     18.64 o
  -7   1   4      872.85      984.94     18.78 o
  -6   1   4      676.93      581.66      8.94 o
  -5   1   4     1372.69     1251.14     18.03 o
  -4   1   4      736.05      939.43     14.59 o
  -3   1   4       44.74       42.73      3.33 o
  -2   1   4     9263.25     9348.02    119.44 o
  -1   1   4        3.49        9.54      2.22 o
   0   1   4     2428.21     2300.95     27.53 o
   1   1   4       24.26       30.10      7.29 o
   2   1   4       68.29       69.24      5.75 o
   3   1   4     2699.32     2429.18     30.31 o
   4   1   4     2776.41     2577.79     32.60 o
   5   1   4      119.08      105.37      4.10 o
   6   1   4        1.50       16.07      1.92 o
   7   1   4       34.26       25.22      2.34 o
   8   1   4      162.01      267.41      9.11 o
   9   1   4      721.34      604.00     11.39 o
  10   1   4     1852.28     1807.95     27.43 o
  11   1   4      884.09      838.43     14.91 o
  12   1   4      324.95      394.86     10.91 o
  13   1   4        2.36        9.59      3.11 o
  14   1   4        9.59       14.49      3.29 o
  15   1   4      153.09      141.53      7.33 o
  16   1   4     1012.60      930.52     19.11 o
  17   1   4      973.85      922.81     19.40 o
  18   1   4       39.01       32.06      4.76 o
  19   1   4        0.22        0.25      3.71 o
  20   1   4       18.57       24.30      4.85 o
  21   1   4       91.89      111.61      7.76 o
  22   1   4      142.62      173.12      9.61 o
  23   1   4       65.80       66.82      8.00 o
  24   1   4        0.48        6.39      4.62 o
  25   1   4       30.76       36.04      6.89 o
  26   1   4        3.13       12.50      5.85 o
  27   1   4        3.25        1.94      7.95 o
 -30   2   4        0.03        6.04      7.38 o
 -29   2   4        9.77        9.13      6.20 o
 -28   2   4        8.42       11.58      5.57 o
 -27   2   4       96.73      114.68     10.05 o
 -26   2   4       38.61       63.92      6.90 o
 -25   2   4        0.62       -0.19      4.26 o
 -24   2   4        0.56        4.29      4.24 o
 -23   2   4      242.18      244.29     10.33 o
 -22   2   4       61.04       68.77      6.17 o
 -21   2   4        6.82        7.33      3.81 o
 -20   2   4      366.18      399.08     11.34 o
 -19   2   4      104.72      129.09      7.18 o
 -18   2   4       44.65       91.76      5.91 o
 -17   2   4      855.12      753.12     16.49 o
 -16   2   4      249.80      230.01      8.23 o
 -15   2   4      314.96      333.52      8.08 o
 -14   2   4      139.63      154.18      5.25 o
 -13   2   4       57.05       56.11      3.62 o
 -12   2   4      169.67      296.07     12.41 o
 -11   2   4       10.27       14.76      3.10 o
 -10   2   4      222.76      179.25      9.73 o
  -9   2   4     6584.80     6544.91    137.23 o
  -8   2   4      603.12      629.80     19.26 o
  -7   2   4      520.63      620.29     15.69 o
  -6   2   4      254.16      358.49     18.40 o
  -5   2   4      850.90      791.31     17.84 o
  -4   2   4      137.92      279.24     11.89 o
  -3   2   4     4791.36     4768.59     75.40 o
  -2   2   4    10104.64    11063.37    170.49 o
  -1   2   4     1975.29     2339.36     37.78 o
   0   2   4      768.67      820.84     24.76 o
   1   2   4        5.22       24.68      5.86 o
   2   2   4      845.94      837.11     17.46 o
   3   2   4      886.76      860.06     20.52 o
   4   2   4     1384.47     1162.90     26.96 o
   5   2   4     4262.26     4407.26     70.75 o
   6   2   4      147.72      187.90     10.81 o
   7   2   4      178.28      158.11      8.45 o
   8   2   4     1347.84     1199.34     25.97 o
   9   2   4       50.05       61.54      4.27 o
  10   2   4      412.23      377.23      8.53 o
  11   2   4      299.12      339.56     12.08 o
  12   2   4      342.22      292.18      7.61 o
  13   2   4      174.32      251.64      8.19 o
  14   2   4      470.51      450.81     11.38 o
  15   2   4      268.95      291.64      9.47 o
  16   2   4      842.13      818.70     17.46 o
  17   2   4       45.51       41.03      5.58 o
  18   2   4       78.29       87.61      9.51 o
  19   2   4      137.44      138.70      8.97 o
  20   2   4        2.56       -1.67      4.37 o
  21   2   4        5.82        9.06      5.42 o
  22   2   4      142.65      170.47     10.83 o
  23   2   4       53.66       71.34      7.90 o
  24   2   4        6.15        8.42      5.82 o
  25   2   4       15.51       14.88      7.22 o
  26   2   4        1.40       -9.69      8.13 o
 -27   3   4        2.20       23.42     16.31 o
 -26   3   4       22.38       29.94     11.49 o
 -25   3   4       19.54       23.87     13.71 o
 -24   3   4       49.42       39.09      9.66 o
 -23   3   4        9.54       12.95      7.47 o
 -22   3   4       58.78       48.46      9.48 o
 -21   3   4       29.79       52.57      8.47 o
 -20   3   4      187.79      188.99     13.63 o
 -19   3   4       70.93       52.51      8.09 o
 -18   3   4      234.76      203.34     12.73 o
 -17   3   4      155.58      150.74     14.25 o
 -16   3   4       25.02       23.34      6.31 o
 -15   3   4      148.51      158.84     11.15 o
 -14   3   4      555.13      483.77     16.90 o
 -13   3   4      504.03      519.91     21.91 o
 -12   3   4      169.92      148.04     10.16 o
 -11   3   4       63.09       52.86      8.91 o
 -10   3   4      296.47      276.97     18.06 o
  -9   3   4      654.43      637.02     20.50 o
  -8   3   4      222.62      206.05     12.46 o
  -7   3   4      934.91      876.77     24.47 o
  -6   3   4      127.58      125.12      7.30 o
  -5   3   4      728.51      691.73     17.33 o
  -4   3   4       42.46       68.99      6.22 o
  -3   3   4       33.07       29.85      4.60 o
  -2   3   4     2180.92     2273.66     50.94 o
  -1   3   4       90.69       94.16      9.08 o
   0   3   4      378.27      326.74     13.64 o
   1   3   4      558.96      644.52     40.99 o
   2   3   4       15.53       67.34     15.48 o
   3   3   4      501.36      541.63     36.81 o
   4   3   4      495.56      452.25     29.90 o
   5   3   4      224.64      257.22     14.25 o
   6   3   4        3.28       30.41      6.65 o
   7   3   4        3.14       13.47      5.29 o
   8   3   4       20.59       45.99      7.04 o
   9   3   4      342.41      373.62     17.62 o
  10   3   4      431.12      371.55     16.81 o
  11   3   4        0.09       14.84      6.21 o
  12   3   4       49.25       63.31      9.01 o
  13   3   4      138.22      146.72     12.50 o
  14   3   4       81.97       87.27      9.78 o
  15   3   4       20.03        4.85      6.11 o
  16   3   4      255.68      224.69     16.15 o
  17   3   4      173.95      205.53     28.25 o
  18   3   4        2.01       12.47      6.90 o
  19   3   4        2.29        5.57      8.13 o
  20   3   4        3.01        8.86      8.52 o
  21   3   4       96.82       82.67     14.14 o
  22   3   4       13.78       43.50     15.48 o
 -23   4   4       12.19       28.02     14.64 o
 -22   4   4       16.38       20.66     10.17 o
 -21   4   4       96.44      115.65     13.37 o
 -20   4   4      119.42      118.82     11.65 o
 -19   4   4       35.75       19.72      7.77 o
 -18   4   4        3.89        9.63      6.56 o
 -17   4   4      134.68      112.50     10.90 o
 -16   4   4      197.36      162.15     12.62 o
 -15   4   4       54.39       60.95      8.61 o
 -14   4   4       53.46       41.67      9.43 o
 -13   4   4       60.00       82.39      9.00 o
 -12   4   4        1.67        4.54      5.81 o
 -11   4   4       57.99       63.83      8.95 o
 -10   4   4        0.04        9.55      8.51 o
  -9   4   4      308.00      296.87     20.25 o
  -8   4   4       10.34        7.97      7.63 o
  -7   4   4       53.76       49.97     10.60 o
  -6   4   4        5.26        3.42      8.99 o
  -5   4   4        4.55       12.49     10.67 o
  -4   4   4       76.39      122.65     13.77 o
  -3   4   4      213.78      213.73     30.95 o
  -2   4   4      750.72      721.06     50.19 o
  -1   4   4       20.28       42.66     16.73 o
   0   4   4      174.53      182.36     28.86 o
   1   4   4      162.60      109.58     23.00 o
   2   4   4       15.14       16.73     13.38 o
   3   4   4        1.50       -9.20     11.29 o
   4   4   4        7.97        5.44     12.55 o
   5   4   4      182.49      201.60     30.53 o
   6   4   4       58.64       41.82     16.73 o
   7   4   4       16.71       12.55     12.97 o
   8   4   4       13.00       29.70     15.48 o
   9   4   4      123.37      157.26     26.35 o
  10   4   4       50.92       67.34     19.24 o
  11   4   4        1.63        4.58      6.11 o
  12   4   4      170.36      115.98     13.48 o
  13   4   4       40.70       52.07      9.22 o
  14   4   4       48.42       64.43     10.27 o
  15   4   4       34.31       54.97      9.70 o
  16   4   4      137.89      132.00     13.30 o
  17   4   4       37.88       49.24     28.65 o
  18   4   4       19.20       30.11     12.97 o
  19   4   4        9.85       22.17     12.97 o
  20   4   4        7.22       12.13     14.22 o
 -17   5   4        3.02      -14.22     18.40 o
 -16   5   4        0.47        2.93     18.82 o
 -15   5   4       53.73       59.39     24.26 o
 -14   5   4       43.26       70.27     23.84 o
 -13   5   4        3.50        6.69     17.15 o
 -12   5   4      100.43       99.96     27.19 o
 -11   5   4       72.75       86.16     25.09 o
 -10   5   4      189.22      246.35     38.06 o
  -9   5   4        2.08        3.35     15.48 o
  -8   5   4      246.32      231.71     37.22 o
  -7   5   4       26.35       10.46     16.73 o
  -6   5   4        4.11       13.38     16.73 o
  -5   5   4       93.89      110.00     26.77 o
  -4   5   4       42.40       51.44     20.91 o
  -3   5   4       17.64        2.09     12.55 o
  -2   5   4        4.95       28.44     15.89 o
  -1   5   4        4.92       17.98     15.06 o
   0   5   4       43.86       38.90     18.40 o
   1   5   4       19.89       29.28     15.06 o
   2   5   4        0.77       22.59     14.64 o
   3   5   4      154.40      120.04     26.77 o
   4   5   4      201.15      196.16     32.62 o
   5   5   4       57.20       71.52     21.75 o
   6   5   4      110.41      168.97     30.53 o
   7   5   4        5.01        2.09     13.38 o
   8   5   4      160.45      208.71     34.71 o
   9   5   4        0.26        4.60     14.22 o
  10   5   4      209.56      195.74     33.88 o
  11   5   4        8.57       14.64     15.48 o
  12   5   4       12.57       23.84     19.24 o
  13   5   4       11.41       19.66     19.24 o
  14   5   4        3.44       30.95     20.08 o
 -31   1   5        0.13       -6.41     46.63 o
 -30   1   5        3.66        0.86      5.81 o
 -29   1   5       10.63       15.38      5.55 o
 -28   1   5        3.94        4.54      4.53 o
 -27   1   5        1.72        4.54      4.28 o
 -26   1   5        0.12       -0.93      4.14 o
 -25   1   5       14.69       16.05      4.86 o
 -24   1   5       79.77       68.10      6.41 o
 -23   1   5        3.76       -2.73      3.63 o
 -22   1   5       52.67       62.83      7.96 o
 -21   1   5       45.52       60.98      7.98 o
 -20   1   5      216.76      222.27      8.87 o
 -19   1   5       10.95       22.57      3.85 o
 -18   1   5      541.90      505.90     11.63 o
 -17   1   5       42.43       60.57      4.70 o
 -16   1   5        2.46        9.81      2.93 o
 -15   1   5       89.59       98.12      5.30 o
 -14   1   5      492.22      393.19      9.73 o
 -13   1   5      218.37      192.83      6.60 o
 -12   1   5       64.49       79.60      4.75 o
 -11   1   5       14.12       21.34      2.80 o
 -10   1   5      528.68      571.97     11.24 o
  -9   1   5      271.57      246.64      6.75 o
  -8   1   5       28.70       40.22      8.57 o
  -7   1   5     1311.39     1256.90     18.36 o
  -6   1   5      645.87      606.05     10.26 o
  -5   1   5      739.83      739.99     16.57 o
  -4   1   5       71.29       75.26      3.94 o
  -3   1   5      136.50      186.75      6.38 o
  -2   1   5      261.50      204.95      4.35 o
  -1   1   5       57.92       58.74      2.49 o
   0   1   5        6.86        7.38      4.08 o
   1   1   5       94.70      114.73      9.13 o
   2   1   5     1060.16     1050.73     15.42 o
   3   1   5     1918.24     1833.22     24.28 o
   4   1   5      209.44      192.92      5.56 o
   5   1   5      217.77      214.76      8.99 o
   6   1   5      421.26      425.46      7.67 o
   7   1   5      252.69      223.01      4.95 o
   8   1   5        0.01        8.01      1.99 o
   9   1   5       72.23       75.20      4.08 o
  10   1   5      511.42      462.01     10.05 o
  11   1   5      109.94       99.75      5.23 o
  12   1   5      125.51      134.30      6.72 o
  13   1   5       39.25       58.87      4.75 o
  14   1   5      240.25      217.58      8.69 o
  15   1   5      114.99       97.46      6.39 o
  16   1   5      303.21      287.05      9.92 o
  17   1   5        1.43        6.44      3.77 o
  18   1   5        0.11        3.32      3.73 o
  19   1   5        3.20        5.96      4.11 o
  20   1   5       63.27       56.11      6.05 o
  21   1   5       15.73       21.40      5.05 o
  22   1   5        6.25        3.68      4.94 o
  23   1   5        9.77        6.16      5.06 o
  24   1   5       11.03       17.08      5.78 o
  25   1   5        1.50        0.03      5.33 o
  26   1   5        0.01        2.02      6.78 o
 -29   2   5       23.53       20.87      7.16 o
 -28   2   5        2.79        7.78      5.60 o
 -27   2   5        5.48       -0.86      6.08 o
 -26   2   5        6.93       13.33      5.46 o
 -25   2   5       80.34       72.83      6.94 o
 -24   2   5       21.93       29.78      5.72 o
 -23   2   5        0.25       -2.47      4.03 o
 -22   2   5       88.37       76.20      6.30 o
 -21   2   5        6.59        4.45      4.15 o
 -20   2   5        2.32       -2.80      3.68 o
 -19   2   5        0.08       -5.24      3.50 o
 -18   2   5       68.19       75.07      5.83 o
 -17   2   5      186.88      181.40     13.53 o
 -16   2   5       15.47       10.37      3.42 o
 -15   2   5       11.53       10.46      2.98 o
 -14   2   5      242.80      211.81      9.69 o
 -13   2   5      583.23      545.00     10.95 o
 -12   2   5      100.73       96.20      4.56 o
 -11   2   5      403.66      399.13      9.84 o
 -10   2   5      512.26      495.85     13.31 o
  -9   2   5       33.62       23.16      3.62 o
  -8   2   5       48.99       39.61      5.10 o
  -7   2   5     1594.02     1375.35     28.98 o
  -6   2   5       13.12       34.30      9.20 o
  -5   2   5        0.07       12.23      3.51 o
  -4   2   5      725.76      724.93     17.99 o
  -3   2   5      165.62      242.51      6.16 o
  -2   2   5      270.29      246.38      8.66 o
  -1   2   5       26.87       31.79      7.53 o
   0   2   5        3.88        3.45      3.26 o
   1   2   5     1479.39     1363.98     29.04 o
   3   2   5       64.17       48.00      7.27 o
   4   2   5       76.43       99.37      6.73 o
   5   2   5      165.92      179.92      9.28 o
   6   2   5       19.54       29.70      7.53 o
   7   2   5       28.48       29.33      8.29 o
   8   2   5       37.78       60.70      5.93 o
   9   2   5      189.65      212.97     11.65 o
  10   2   5      223.35      179.21      7.99 o
  11   2   5       39.55       36.01      3.80 o
  12   2   5      141.08      181.81      7.23 o
  13   2   5      423.72      331.65      9.70 o
  14   2   5       58.58       59.83      5.99 o
  15   2   5        8.66       14.29      4.54 o
  16   2   5        0.60        0.94      3.94 o
  17   2   5        1.50        5.75      4.36 o
  18   2   5        3.42        3.77      4.60 o
  19   2   5        5.18       -2.31      4.34 o
  20   2   5       37.05       35.75      6.25 o
  21   2   5      100.10       93.78      8.46 o
  22   2   5        2.23        1.30      4.89 o
  23   2   5       19.46       21.93      6.60 o
  24   2   5        3.95       -3.32      7.97 o
  25   2   5        3.99        3.22      8.42 o
 -27   3   5        1.67        0.84     15.06 o
 -26   3   5        9.77        3.89      9.88 o
 -25   3   5        1.85       -0.20      7.40 o
 -24   3   5       22.97       21.23      8.45 o
 -23   3   5        1.30       -8.14      6.05 o
 -22   3   5        5.55       18.46      7.03 o
 -21   3   5       61.06       80.79      9.56 o
 -20   3   5       47.96       40.39      8.93 o
 -19   3   5       52.52       42.81      7.98 o
 -18   3   5       49.05       65.96      8.55 o
 -17   3   5       11.42       11.73      6.24 o
 -16   3   5        0.01        5.57      5.59 o
 -15   3   5        2.64       10.57      5.78 o
 -14   3   5      183.06      163.08     11.23 o
 -13   3   5        4.39       29.00      9.96 o
 -12   3   5       30.14       38.59      6.83 o
 -11   3   5      330.06      299.51     14.95 o
 -10   3   5       38.24       58.81      7.88 o
  -9   3   5      118.59      128.11     10.10 o
  -8   3   5       40.11       48.61     17.78 o
  -7   3   5       96.07       96.66     10.95 o
  -6   3   5       74.10      102.69      6.77 o
  -5   3   5      207.07      202.66      8.89 o
  -4   3   5        4.16        7.82      3.36 o
  -3   3   5        5.88        3.55      3.06 o
  -2   3   5       38.74       21.22      3.50 o
  -1   3   5        3.76        4.46      4.21 o
   0   3   5       52.33       79.89     17.15 o
   1   3   5      415.64      428.91     27.60 o
   2   3   5        5.56       17.18      5.48 o
   3   3   5      786.76      658.41     26.77 o
   4   3   5       12.61       21.78      6.08 o
   5   3   5      101.13      106.74     10.58 o
   6   3   5       12.75       19.64      7.53 o
   7   3   5      197.48      196.71     14.93 o
   8   3   5      361.27      285.10     16.37 o
   9   3   5      367.79      333.62     15.89 o
  10   3   5      178.75      203.01     14.85 o
  11   3   5        4.43        0.97      5.73 o
  12   3   5        0.23        6.08      5.63 o
  13   3   5       27.33       22.31      7.29 o
  14   3   5        4.47        5.06      6.02 o
  15   3   5        0.23        7.53      6.20 o
  16   3   5        9.68       16.29      7.15 o
  17   3   5      183.21      171.73     14.18 o
  18   3   5        0.01        3.03      6.70 o
  19   3   5        9.16        4.81      8.74 o
  20   3   5       36.92       25.93     12.55 o
  21   3   5        5.02        3.35     10.87 o
 -23   4   5       14.85       28.91     12.22 o
 -22   4   5       15.79       17.17      8.03 o
 -21   4   5       32.68       22.07      8.09 o
 -20   4   5        8.20       -3.29      6.67 o
 -19   4   5       92.65       98.32     10.77 o
 -18   4   5        8.78        5.47      6.91 o
 -17   4   5       32.35       28.55      9.21 o
 -16   4   5       37.59       31.27      7.92 o
 -15   4   5       17.80       21.66      7.24 o
 -14   4   5        0.00        3.19      5.84 o
 -13   4   5       45.47       41.45      7.48 o
 -12   4   5      244.45      204.82     14.55 o
 -11   4   5       32.02       28.15      7.09 o
 -10   4   5       78.56       67.72     11.59 o
  -9   4   5       35.45       17.67      8.61 o
  -8   4   5        2.80       27.36      8.49 o
  -7   4   5      225.11      243.25     30.95 o
  -6   4   5       22.05       32.21     16.31 o
  -5   4   5       18.87       13.80     13.80 o
  -4   4   5      786.95      696.38     49.77 o
  -3   4   5       14.28       49.77     17.15 o
  -2   4   5      292.59      357.18     40.15 o
  -1   4   5        4.57       68.59     18.82 o
   0   4   5       15.74       35.13     15.89 o
   1   4   5       68.75       68.59     18.40 o
   2   4   5      147.57      153.92     26.77 o
   3   4   5      178.59      191.56     29.28 o
   4   4   5       15.71       23.42     14.22 o
   5   4   5       35.75       20.08     13.80 o
   6   4   5       50.98       58.55     18.40 o
   7   4   5        9.10       15.06     13.38 o
   8   4   5       20.20       11.71     12.97 o
   9   4   5       32.09       15.06     15.48 o
  10   4   5      100.96      108.30     16.94 o
  11   4   5       18.63       26.52      9.74 o
  12   4   5       73.86       51.79     11.76 o
  13   4   5       10.94       15.67      7.49 o
  14   4   5       93.99      108.62     15.51 o
  15   4   5        6.27        5.22      7.50 o
  16   4   5       11.36       17.65      8.78 o
  17   4   5       12.88       25.93     13.38 o
  18   4   5       11.23        7.11     12.55 o
 -17   5   5        9.40       11.29     20.08 o
 -16   5   5       23.77       13.80     21.33 o
 -15   5   5        6.62       26.35     20.91 o
 -14   5   5      115.85      133.00     30.53 o
 -13   5   5        0.02        5.86     16.73 o
 -12   5   5        0.71       23.84     20.08 o
 -11   5   5       17.14       15.48     19.24 o
 -10   5   5       34.44       -1.67     15.06 o
  -9   5   5        1.75       23.00     17.15 o
  -8   5   5       53.93       37.22     20.08 o
  -7   5   5       58.35       32.21     18.82 o
  -6   5   5       26.63       54.37     18.82 o
  -5   5   5      181.46      171.06     32.62 o
  -4   5   5        1.14       28.02     17.57 o
  -3   5   5       16.24       16.31     17.98 o
  -2   5   5        3.82       29.70     18.40 o
  -1   5   5        2.62        0.84     15.48 o
   0   5   5       42.33       67.76     22.59 o
   1   5   5       34.34       74.45     23.42 o
   2   5   5       18.78       44.33     20.49 o
   3   5   5      152.53      130.91     29.28 o
   4   5   5       64.84       91.18     25.51 o
   5   5   5        4.39       -1.25     16.73 o
   6   5   5        2.73        3.76     17.15 o
   7   5   5        6.40       33.04     20.08 o
   8   5   5       10.91       35.13     20.08 o
   9   5   5       38.63       70.27     22.59 o
  10   5   5      100.03      107.49     26.77 o
  11   5   5       19.25       30.11     16.73 o
  12   5   5       16.55       25.93     18.40 o
 -31   0   6        3.93       24.26     19.66 o
 -30   0   6      157.53      171.92     32.41 o
 -29   0   6       89.38       91.07     14.22 o
 -28   0   6       46.88       38.30     18.79 o
 -27   0   6       36.45       50.72     10.04 o
 -26   0   6       88.63       88.25     11.47 o
 -25   0   6       44.95       44.54      6.73 o
 -24   0   6       35.83       35.73      6.22 o
 -23   0   6      138.24      128.05     10.93 o
 -22   0   6        6.36        7.66      4.61 o
 -21   0   6      299.65      280.24     12.23 o
 -20   0   6      119.80      127.47     11.47 o
 -19   0   6      327.98      230.81     13.58 o
 -18   0   6      520.28      532.15     15.81 o
 -17   0   6      159.32      158.36      9.62 o
 -16   0   6      951.36     1033.45     21.29 o
 -15   0   6       34.41       65.14      5.07 o
 -14   0   6        7.42        2.99      2.95 o
 -13   0   6      125.07      170.10      7.55 o
 -12   0   6     3307.99     3378.38    100.09 o
 -11   0   6      363.18      355.99     17.24 o
 -10   0   6     7810.40     7763.10    141.10 o
  -9   0   6      431.64      491.46     13.17 o
  -8   0   6       35.27       46.87      5.55 o
  -7   0   6      379.05      314.53     14.00 o
  -6   0   6       29.20       17.65      4.33 o
  -5   0   6       35.77       30.90      3.97 o
  -4   0   6      169.67      181.52     16.31 o
  -3   0   6       17.71       63.78     18.61 o
  -2   0   6     2796.65     2639.26     68.00 o
  -1   0   6      346.89      324.94     13.15 o
   0   0   6      130.31       94.78      8.57 o
   1   0   6      187.99      194.31     11.29 o
   2   0   6       63.04       79.67      6.55 o
   3   0   6      582.33      569.95     16.54 o
   4   0   6     2444.03     2805.06     59.84 o
   5   0   6      558.93      626.28     38.49 o
   6   0   6     7457.00     6852.41    168.27 o
   7   0   6       35.38       54.37     10.46 o
   8   0   6      221.93      195.61      9.49 o
   9   0   6      119.98       99.85      7.69 o
  10   0   6      403.26      447.86     19.20 o
  11   0   6       86.66       82.02      7.34 o
  12   0   6     1000.74      906.02     24.76 o
  13   0   6      391.98      410.39     14.91 o
  14   0   6       81.20       61.66      7.00 o
  15   0   6      207.47      143.69     10.31 o
  16   0   6        4.05        7.10      4.76 o
  17   0   6       58.73       73.06      8.06 o
  18   0   6       66.12       62.15     11.97 o
  19   0   6       69.18       95.07      8.74 o
  20   0   6       99.62       97.96      9.09 o
  21   0   6        0.10        1.33      4.98 o
  22   0   6        0.12       -0.02      5.03 o
  23   0   6       60.05       71.43     11.19 o
  24   0   6      152.62      182.37     19.03 o
  25   0   6        0.03        6.69     15.06 o
 -30   1   6       14.76       12.56      9.28 o
 -29   1   6        3.34        6.80      5.13 o
 -28   1   6       17.17       18.86      5.32 o
 -27   1   6       65.39       52.38      8.25 o
 -26   1   6       76.42      100.84      7.84 o
 -25   1   6       93.93      100.40      7.79 o
 -24   1   6       53.31       50.49      5.84 o
 -23   1   6        4.37        6.19      4.27 o
 -22   1   6        0.04        9.97      4.47 o
 -21   1   6      529.27      458.60     12.91 o
 -20   1   6       71.30       94.03      6.09 o
 -19   1   6      302.57      305.50      9.43 o
 -18   1   6       85.96      106.91      6.15 o
 -17   1   6       83.93       80.00      5.39 o
 -16   1   6      737.04      713.39     14.52 o
 -15   1   6      269.48      230.36      7.81 o
 -14   1   6      601.08      534.98     12.33 o
 -13   1   6      985.06      937.89     17.94 o
 -12   1   6      296.77      341.80      9.28 o
 -11   1   6      652.02      676.02     28.42 o
 -10   1   6      318.42      334.11      8.47 o
  -9   1   6     1001.68      874.85     15.50 o
  -8   1   6       63.09       73.56      6.66 o
  -7   1   6     4232.56     4104.59     67.72 o
  -6   1   6      399.41      338.50      8.92 o
  -5   1   6     1109.25     1204.75     19.26 o
  -4   1   6      212.56      259.57     11.68 o
  -3   1   6      983.48      902.08     13.18 o
  -2   1   6      199.40      226.40     10.95 o
  -1   1   6     4175.04     4001.46     50.55 o
   0   1   6      385.53      375.67      9.88 o
   1   1   6     1803.58     1892.38     28.41 o
   2   1   6        0.59        4.48      4.66 o
   3   1   6      208.88      239.18      9.50 o
   4   1   6      191.51      228.01      6.68 o
   5   1   6     2749.55     2434.71     34.57 o
   6   1   6       71.34       70.32      3.62 o
   7   1   6      611.38      600.19     10.94 o
   8   1   6      637.00      643.61     11.09 o
   9   1   6       12.05       26.24      2.55 o
  10   1   6     1107.27     1098.96     15.92 o
  11   1   6      120.55      123.36      4.80 o
  12   1   6       10.36       10.39      2.69 o
  13   1   6      613.65      546.34     11.59 o
  14   1   6        0.32        6.31      3.67 o
  15   1   6       60.19       67.46      5.77 o
  16   1   6       73.83       75.94      6.27 o
  17   1   6       35.32       48.87      5.40 o
  18   1   6       54.07       68.88      6.34 o
  19   1   6      106.88      126.24      8.20 o
  20   1   6        6.50       15.09      5.12 o
  21   1   6       39.01       28.65      6.21 o
  22   1   6        3.02        5.44      5.02 o
  23   1   6        1.12        1.13      5.11 o
  24   1   6       35.96       49.82      7.96 o
  25   1   6        7.63       22.79      9.68 o
 -29   2   6        1.15       -1.93      7.21 o
 -28   2   6       16.96       12.42      6.26 o
 -27   2   6        3.79        3.37      5.35 o
 -26   2   6       75.47      112.05      8.91 o
 -25   2   6        1.20       -3.14      4.46 o
 -24   2   6       62.01       67.79      6.94 o
 -23   2   6       22.44       29.57      5.48 o
 -22   2   6       14.08       26.16      5.40 o
 -21   2   6        5.02        5.19      4.00 o
 -20   2   6      100.51       86.19      6.50 o
 -19   2   6        8.17       17.28      4.42 o
 -18   2   6     1729.38     1768.88     49.30 o
 -17   2   6        0.01       24.02      5.96 o
 -16   2   6      509.25      450.38     10.58 o
 -15   2   6      224.27      226.02      8.26 o
 -14   2   6       12.79       25.06      3.74 o
 -13   2   6      119.26      133.15      5.72 o
 -12   2   6     1345.63     1230.38     24.97 o
 -11   2   6       35.30       49.03      4.07 o
 -10   2   6      271.98      239.77      7.56 o
  -9   2   6      232.06      210.99     10.14 o
  -8   2   6       13.48       44.50     12.55 o
  -7   2   6      208.71      269.57      8.51 o
  -6   2   6     1119.30     1053.44     20.98 o
  -5   2   6       27.53       32.88      3.63 o
  -4   2   6       58.46       50.19     10.87 o
  -3   2   6        0.41       21.80      8.07 o
  -2   2   6     1249.02     1114.73     23.28 o
  -1   2   6       58.97       48.37      5.21 o
   0   2   6      917.84      858.12     17.40 o
   1   2   6      152.18      208.32      9.00 o
   2   2   6      626.59      571.41     19.22 o
   3   2   6      105.45      113.53      8.58 o
   4   2   6      122.14      138.72      9.75 o
   5   2   6      228.96      211.49     13.17 o
   6   2   6     1546.74     1362.93     43.71 o
   7   2   6       21.52       28.02      8.36 o
   8   2   6      267.79      234.52     25.51 o
   9   2   6      312.18      294.70     10.22 o
  10   2   6       47.15       47.82      4.94 o
  11   2   6       95.76      110.36      7.14 o
  12   2   6     2448.80     2257.69     42.16 o
  13   2   6      130.74      162.27      8.74 o
  14   2   6        9.99       27.27      5.17 o
  15   2   6        4.75       11.09      4.51 o
  16   2   6      179.32      166.40      9.61 o
  17   2   6       49.83       59.03      6.91 o
  18   2   6       94.42      109.77      8.53 o
  19   2   6       31.18       33.13      6.34 o
  20   2   6       64.54       71.31      7.69 o
  21   2   6        0.79        5.72      7.77 o
  22   2   6       13.33       21.58      6.73 o
  23   2   6       23.05       13.15      9.11 o
 -27   3   6        7.73      -17.57     15.06 o
 -26   3   6       12.28       12.97     17.15 o
 -25   3   6       42.83       52.43     10.82 o
 -24   3   6       35.40       26.71      9.39 o
 -23   3   6        0.67       -4.88      6.31 o
 -22   3   6       15.73       10.09      6.65 o
 -21   3   6      142.79      134.61     11.77 o
 -20   3   6       10.09       12.51      7.67 o
 -19   3   6        1.02        2.06      6.10 o
 -18   3   6        6.62        4.71      6.12 o
 -17   3   6       33.96       37.04      7.36 o
 -16   3   6       49.29       44.75      7.76 o
 -15   3   6        4.47       28.08      6.84 o
 -14   3   6       28.87       42.76      7.39 o
 -13   3   6      905.07      849.02     23.96 o
 -12   3   6      694.56      635.78     22.25 o
 -11   3   6      292.76      355.17     23.48 o
 -10   3   6      418.45      415.38     16.95 o
  -9   3   6      481.10      406.98     16.41 o
  -8   3   6       94.27       99.85     10.38 o
  -7   3   6      859.16      744.92     23.57 o
  -6   3   6       91.57       86.21     10.81 o
  -5   3   6       60.23       50.73      7.91 o
  -4   3   6      105.04      138.93     19.44 o
  -3   3   6       74.70       99.35      8.14 o
  -2   3   6       62.00       71.09      4.82 o
  -1   3   6      232.52      208.00     18.60 o
   0   3   6      234.57      209.53     13.90 o
   1   3   6      531.95      458.03     16.28 o
   2   3   6       13.82       34.58      5.38 o
   3   3   6       48.93       58.77     12.47 o
   4   3   6      256.19      272.56     11.88 o
   5   3   6     1012.84      923.96     24.96 o
   6   3   6       42.78       60.65     15.89 o
   7   3   6      584.03      552.75     27.27 o
   8   3   6      466.06      356.39     19.09 o
   9   3   6      383.66      358.69     24.47 o
  10   3   6      238.25      247.42     17.25 o
  11   3   6      104.07      129.41     13.97 o
  12   3   6      127.75      150.49     13.49 o
  13   3   6        7.81       16.68      7.10 o
  14   3   6        6.67        4.18      6.68 o
  15   3   6       30.37       15.45      7.00 o
  16   3   6       39.45       35.75      8.72 o
  17   3   6       74.64       73.74     10.61 o
  18   3   6       23.26       38.18      9.63 o
  19   3   6       56.27       64.83     16.73 o
  20   3   6        0.18        8.36     12.13 o
 -23   4   6       20.33        7.09      9.72 o
 -22   4   6        8.93       -0.84      7.32 o
 -21   4   6       42.52       46.17      9.32 o
 -20   4   6       31.01       26.19      8.08 o
 -19   4   6       11.69       12.58     10.13 o
 -18   4   6       86.83       82.48     13.47 o
 -17   4   6        0.79       16.12      6.96 o
 -16   4   6      274.98      225.28     14.75 o
 -15   4   6       16.53       15.91      6.85 o
 -14   4   6        4.84        5.28      6.28 o
 -13   4   6       11.03       11.52      6.41 o
 -12   4   6      155.87      151.62     13.21 o
 -11   4   6      299.36      267.18     22.99 o
 -10   4   6      121.00      111.67     17.15 o
  -9   4   6      102.32       97.45     23.00 o
  -8   4   6       14.40       45.59     17.98 o
  -7   4   6       19.22       40.99     17.98 o
  -5   4   6        8.06        5.02     11.71 o
  -4   4   6       60.27       62.32     18.40 o
  -3   4   6       11.45       29.28     16.31 o
  -2   4   6      251.44      235.47     32.62 o
  -1   4   6        0.42       -5.86     11.29 o
   0   4   6      186.64      155.17     27.19 o
   1   4   6       12.56       12.97     13.38 o
   2   4   6      135.45      148.90     26.35 o
   3   4   6       49.42       57.72     18.40 o
   4   4   6       67.14       69.43     18.40 o
   5   4   6       34.15       62.32     18.82 o
   6   4   6      167.09      194.90     28.86 o
   7   4   6        5.16       10.04     14.22 o
   8   4   6        6.42       13.38     13.80 o
   9   4   6       13.17       21.81      8.84 o
  10   4   6      109.29       75.86     11.99 o
  11   4   6        8.01        8.40      7.94 o
  12   4   6      236.08      231.84     19.80 o
  13   4   6        4.38        5.44      8.03 o
  14   4   6        8.21       16.50      8.94 o
  15   4   6       53.46       88.93     13.87 o
  16   4   6        5.40        7.87      9.24 o
  17   4   6        2.20      -14.22     10.87 o
 -16   5   6        9.77       33.04     22.59 o
 -15   5   6       90.03       59.30     17.86 o
 -14   5   6       57.27       10.13     13.43 o
 -13   5   6        6.80        5.34     12.55 o
 -12   5   6        6.81        9.62     16.31 o
 -11   5   6        8.27       29.28     20.91 o
 -10   5   6        2.14        7.95     17.57 o
  -9   5   6        2.48       10.46     16.73 o
  -8   5   6        2.26       -3.35     16.31 o
  -7   5   6      133.64      130.49     31.37 o
  -6   5   6        5.15        2.51     17.15 o
  -5   5   6       79.67       72.36     23.84 o
  -4   5   6        6.04       -1.67     15.06 o
  -3   5   6        0.88       13.38     16.73 o
  -2   5   6        6.30       -3.76     15.89 o
  -1   5   6        6.13       -5.44     14.22 o
   0   5   6        4.24       -6.27     14.64 o
   1   5   6      136.33      136.77     30.11 o
   2   5   6        8.95       16.73     17.98 o
   3   5   6       87.88      101.63     27.19 o
   4   5   6        0.00        2.09     15.89 o
   5   5   6        1.06        8.36     17.57 o
   6   5   6        7.71       22.59     20.08 o
   7   5   6        8.73        3.35     17.15 o
   8   5   6       12.71       -5.02     15.89 o
   9   5   6        9.19        3.76     16.73 o
  10   5   6       66.78       66.08     24.68 o
 -30   1   7        4.38       -8.61      6.91 o
 -29   1   7        0.65       10.76      5.88 o
 -28   1   7        4.17        6.85      5.29 o
 -27   1   7        0.04        2.23      4.61 o
 -26   1   7        0.14        3.52      4.36 o
 -25   1   7        3.41        1.19      4.31 o
 -24   1   7       16.90       17.16      5.13 o
 -23   1   7        0.09        7.86      4.13 o
 -22   1   7       51.87       49.22      5.74 o
 -21   1   7       49.42       38.23      5.34 o
 -20   1   7        1.21        4.53      3.56 o
 -19   1   7       17.00       22.70      4.12 o
 -18   1   7      448.45      420.56     11.04 o
 -17   1   7       49.55       36.25      4.61 o
 -16   1   7        2.57        6.71      3.29 o
 -15   1   7      113.97      112.91      6.52 o
 -14   1   7      113.41       94.63      6.03 o
 -13   1   7        8.29        7.01      3.20 o
 -12   1   7      148.34      162.93      8.43 o
 -11   1   7       74.90       91.37      6.14 o
 -10   1   7      522.53      520.45     11.20 o
  -9   1   7       28.26       23.55      3.33 o
  -8   1   7      122.37      119.35      4.88 o
  -7   1   7       17.47       37.16      2.68 o
  -6   1   7      290.09      242.92      6.19 o
  -5   1   7       37.32       26.27      2.53 o
  -4   1   7       30.90       28.75      3.27 o
  -3   1   7       75.74       85.69      4.75 o
  -2   1   7       49.21       28.08      2.70 o
  -1   1   7       18.87       35.41      3.33 o
   0   1   7      401.56      361.73      8.12 o
   1   1   7        0.77        3.90      2.11 o
   2   1   7       88.85      119.29      5.86 o
   3   1   7      246.71      241.38      6.41 o
   4   1   7      754.31      727.34     12.86 o
   5   1   7        1.02        4.30      2.20 o
   6   1   7       56.98       64.29      4.67 o
   7   1   7        2.02        3.44      2.25 o
   8   1   7       37.80       30.61      3.32 o
   9   1   7       63.58       60.15      4.41 o
  10   1   7       52.46       50.53      4.37 o
  11   1   7       60.04       58.96      4.63 o
  12   1   7      412.74      374.22     10.17 o
  13   1   7      108.02       80.16      5.03 o
  14   1   7       14.98       23.27      4.52 o
  15   1   7       13.51       16.08      4.33 o
  16   1   7       83.95       75.41      7.28 o
  17   1   7        4.92        7.63      4.71 o
  18   1   7       23.86       17.59      5.32 o
  19   1   7        0.65       -0.37      4.93 o
  20   1   7        0.85       -4.18      4.59 o
  21   1   7        1.59        0.56      4.97 o
  22   1   7       17.65       23.87      6.16 o
  23   1   7        4.13        9.68      6.00 o
 -29   2   7        8.90       15.31     11.08 o
 -28   2   7        3.06        8.64      6.70 o
 -27   2   7        0.62        1.45      5.57 o
 -26   2   7        6.67        3.69      4.85 o
 -25   2   7       17.43       11.26      5.07 o
 -24   2   7        3.82        2.40      4.51 o
 -23   2   7        8.62       12.96      4.95 o
 -22   2   7      116.25      102.07      8.03 o
 -21   2   7       11.01        2.74      5.39 o
 -20   2   7       47.91       64.61      6.05 o
 -19   2   7      210.06      214.80     13.97 o
 -18   2   7      315.54      307.56     12.54 o
 -17   2   7       82.07      106.69      6.78 o
 -16   2   7       19.17       20.75      4.07 o
 -15   2   7      196.74      200.82      8.13 o
 -14   2   7        0.23        8.29      4.83 o
 -13   2   7       20.82        5.23      3.19 o
 -12   2   7        0.04        1.60      3.00 o
 -11   2   7       40.74       33.79      3.51 o
 -10   2   7        7.63       20.45      3.30 o
  -9   2   7        2.03        4.92      2.57 o
  -8   2   7      167.56      192.77      9.03 o
  -7   2   7      132.47      113.44      7.19 o
  -6   2   7       22.90       15.20      3.78 o
  -5   2   7      116.18      163.94      7.89 o
  -4   2   7       39.56       51.29      7.67 o
  -3   2   7      100.10      144.55      6.90 o
  -2   2   7       16.67       27.27      3.65 o
  -1   2   7        0.83        1.01      2.64 o
   0   2   7       98.09       90.08      5.55 o
   1   2   7      163.95      139.30     20.70 o
   2   2   7        0.01       10.44      6.90 o
   3   2   7      218.38      233.85     12.41 o
   4   2   7       20.79       38.00      6.78 o
   5   2   7      283.45      285.45     18.61 o
   6   2   7        6.72        0.39      5.00 o
   7   2   7       83.65       96.86      9.76 o
   8   2   7      162.81      175.03      9.02 o
   9   2   7      279.19      258.73     10.95 o
  10   2   7      108.61       93.73     14.80 o
  11   2   7      185.43      204.53     11.65 o
  12   2   7      162.10      192.19      9.68 o
  13   2   7       18.60       15.44      4.53 o
  14   2   7        8.77       13.59      4.60 o
  15   2   7       12.50       20.89      5.05 o
  16   2   7        2.62        2.51      4.61 o
  17   2   7       56.14       64.73      7.23 o
  18   2   7        3.89       12.58      9.53 o
  19   2   7       41.01       39.95      7.55 o
  20   2   7       16.00       19.12      6.08 o
  21   2   7        0.79        7.13      8.27 o
  22   2   7        0.33       -4.60     11.71 o
 -26   3   7        5.10       20.08     19.24 o
 -25   3   7       21.33        8.08      8.76 o
 -24   3   7       32.62       42.09     10.19 o
 -23   3   7       12.36        1.45      7.70 o
 -22   3   7        0.81       -0.80      6.32 o
 -21   3   7       40.18       39.77      8.27 o
 -20   3   7       55.60       28.19      7.66 o
 -19   3   7        2.06        3.38      6.05 o
 -18   3   7        0.62        6.27      6.19 o
 -17   3   7       67.89       44.85      8.00 o
 -16   3   7        0.16        3.66      5.93 o
 -15   3   7      147.28      139.67     16.42 o
 -14   3   7      187.39      145.85     11.11 o
 -13   3   7       71.74       57.78      8.03 o
 -12   3   7       10.67       14.55     13.33 o
 -11   3   7      657.53      620.17     22.06 o
 -10   3   7        0.13       15.68      8.43 o
  -9   3   7      300.06      269.06     16.63 o
  -8   3   7        1.19        3.36      5.32 o
  -7   3   7       86.45      115.39      9.81 o
  -6   3   7       79.58       69.71      7.83 o
  -5   3   7       71.51       95.14      6.46 o
  -4   3   7       15.01       29.10      4.47 o
  -3   3   7       93.17      102.01      6.41 o
  -2   3   7        1.29       10.25      4.81 o
  -1   3   7       42.65       46.35      6.33 o
   0   3   7        0.20       -0.86      6.11 o
   1   3   7      173.51      174.97     13.84 o
   2   3   7       79.92       87.39     10.26 o
   3   3   7        9.63       28.33      9.54 o
   4   3   7       61.78       54.27      7.62 o
   5   3   7       10.48       12.77      6.07 o
   6   3   7       52.15       51.66      7.19 o
   7   3   7        1.38        1.81      5.11 o
   8   3   7       82.17       71.29      8.04 o
   9   3   7        8.22        7.87      5.23 o
  10   3   7      107.71      127.19     13.10 o
  11   3   7       28.69       21.95      8.59 o
  12   3   7        7.02       11.89      7.97 o
  13   3   7       28.51        9.24      7.94 o
  14   3   7        1.08       -3.92      7.32 o
  15   3   7       20.86       10.06     11.93 o
  16   3   7       13.16        9.57      7.42 o
  17   3   7        0.00        2.76      7.13 o
  18   3   7       48.93       61.47     12.38 o
 -22   4   7       11.04        7.92      8.17 o
 -21   4   7       13.51        9.56      7.92 o
 -20   4   7        0.72       -5.38      7.15 o
 -19   4   7        0.91       -0.97      6.96 o
 -18   4   7       69.26       66.39     17.08 o
 -17   4   7       61.50       41.10     10.14 o
 -16   4   7       29.22       41.66     12.19 o
 -15   4   7      148.06      118.72     11.37 o
 -14   4   7        0.16       -2.92      7.66 o
 -13   4   7        0.88       -4.44      8.54 o
 -12   4   7      243.95      282.33     22.41 o
 -11   4   7       48.85       33.46     10.45 o
 -10   4   7        1.62       23.99      9.85 o
  -9   4   7       13.84       45.17     17.98 o
  -8   4   7       32.44       53.95     19.66 o
  -7   4   7      118.75      126.73     25.51 o
  -6   4   7       25.62       49.77     19.24 o
  -5   4   7      104.15       99.96     23.84 o
  -4   4   7      126.65      147.22     28.02 o
  -3   4   7       10.20       20.08     15.48 o
  -2   4   7       33.73       47.26     17.98 o
  -1   4   7       17.97       43.50     17.57 o
   0   4   7       34.51       74.87     20.49 o
   1   4   7      224.10      176.50     29.70 o
   2   4   7        0.13        8.36     12.55 o
   3   4   7      499.69      397.75     36.81 o
   4   4   7       54.80       53.54     17.57 o
   5   4   7        3.31       19.24     13.80 o
   6   4   7        3.08        4.18     12.55 o
   7   4   7       62.44       52.70     18.40 o
   8   4   7        1.62       19.24     14.64 o
   9   4   7        0.86       12.87      8.59 o
  10   4   7        0.01        4.20      7.79 o
  11   4   7       59.50       44.80     23.21 o
  12   4   7        0.49        8.81      8.99 o
  13   4   7        0.08        8.54     14.01 o
  14   4   7       26.61       36.92     11.30 o
  15   4   7        4.53        9.67      9.14 o
 -14   5   7       34.29       45.73     27.40 o
 -13   5   7        0.94        2.09     17.98 o
 -12   5   7       15.58        5.02     19.66 o
 -11   5   7       22.17       32.21     21.33 o
 -10   5   7       25.45        9.62     18.40 o
  -9   5   7        7.13       -7.95     17.57 o
  -8   5   7       36.45       45.17     22.17 o
  -7   5   7        0.12        4.60     15.48 o
  -6   5   7       34.45       63.99     23.84 o
  -5   5   7       31.38       56.46     21.75 o
  -4   5   7      149.23      164.79     32.62 o
  -3   5   7        0.22       24.68     17.57 o
  -2   5   7        4.19       15.89     17.15 o
  -1   5   7        1.93        0.84     15.48 o
   0   5   7       10.73       -0.84     14.22 o
   1   5   7        1.39       14.22     17.98 o
   2   5   7        2.23       19.24     17.15 o
   3   5   7        0.98       -4.18     15.48 o
   4   5   7       43.37       74.45     25.51 o
   5   5   7        0.21        2.93     16.31 o
   6   5   7        2.11       22.59     17.15 o
   7   5   7        2.23        3.35     16.73 o
   8   5   7       24.66       18.82     18.82 o
 -29   0   8       32.68       14.64     12.55 o
 -28   0   8        7.83       13.80     11.29 o
 -27   0   8        0.71        7.38      8.44 o
 -26   0   8      154.02      155.73     16.78 o
 -25   0   8       43.18       23.99      6.50 o
 -24   0   8       52.73       50.18      7.97 o
 -23   0   8      105.27       96.17      8.60 o
 -22   0   8        1.62       10.18      5.33 o
 -21   0   8       48.58       49.18      7.13 o
 -20   0   8      749.36      747.87     22.76 o
 -19   0   8      363.95      341.63     13.02 o
 -18   0   8       72.29       46.37      5.15 o
 -17   0   8      111.55      105.34      6.93 o
 -16   0   8       34.97       32.68      4.95 o
 -15   0   8      149.71      140.88     11.24 o
 -14   0   8      232.28      252.11     14.73 o
 -13   0   8        2.33       19.31      7.43 o
 -12   0   8      323.20      461.81     16.07 o
 -11   0   8     2718.72     2554.27     56.64 o
 -10   0   8        3.30       18.93      5.06 o
  -9   0   8      192.15      162.23     12.01 o
  -8   0   8      709.45      730.51     21.01 o
  -7   0   8       64.19       95.48      8.07 o
  -6   0   8       28.85       64.83     12.97 o
  -5   0   8     2871.64     2548.79     54.80 o
  -4   0   8      939.00      879.92     22.48 o
  -3   0   8      501.56      541.36     34.17 o
  -2   0   8      435.35      484.18     18.82 o
  -1   0   8     1442.08     1314.27     32.43 o
   0   0   8      269.23      329.01     13.08 o
   1   0   8      863.68      859.28     23.35 o
   2   0   8      506.68      386.04     43.50 o
   3   0   8     1199.57     1084.75     33.02 o
   4   0   8      132.98      122.97     15.89 o
   5   0   8     1458.08     1459.20     42.54 o
   6   0   8        1.79        6.32      5.23 o
   7   0   8      718.12      665.87     23.87 o
   8   0   8       35.63       11.11      5.32 o
   9   0   8       59.06       65.54     11.29 o
  10   0   8       44.55       61.65     14.22 o
  11   0   8       22.85       24.37      6.83 o
  12   0   8      854.12      780.44     31.16 o
  13   0   8      637.79      629.62     26.14 o
  14   0   8        3.69        5.55      4.95 o
  15   0   8       99.15      130.40     10.32 o
  16   0   8       89.00       61.97      9.12 o
  17   0   8        1.05       -3.04      4.94 o
  18   0   8      112.76      107.03      9.74 o
  19   0   8       25.85       41.49      7.27 o
  20   0   8        1.18        1.89      5.98 o
  21   0   8       59.24       63.17     14.14 o
 -29   1   8        9.73       13.00      7.14 o
 -28   1   8       42.09       44.60      8.44 o
 -27   1   8       44.48       46.08      6.97 o
 -26   1   8        0.08        0.59      5.11 o
 -25   1   8       51.18       66.16      7.18 o
 -24   1   8       42.37       50.98      6.28 o
 -23   1   8       14.51        9.41      4.67 o
 -22   1   8      238.14      221.79     10.48 o
 -21   1   8        7.10       10.89      4.50 o
 -20   1   8        8.05       13.22      4.65 o
 -19   1   8      698.93      675.26     15.99 o
 -18   1   8       64.68       67.77      5.90 o
 -17   1   8       20.72       23.82      4.48 o
 -16   1   8      797.31      754.44     18.79 o
 -15   1   8       96.63      124.40      7.01 o
 -14   1   8      466.64      496.80     16.47 o
 -13   1   8       84.69       99.60      9.88 o
 -12   1   8      126.00      103.19      5.65 o
 -11   1   8      381.56      392.11      9.66 o
 -10   1   8      180.29      158.66      6.05 o
  -9   1   8      607.29      555.79     11.57 o
  -8   1   8      105.25      142.50      4.87 o
  -7   1   8       82.42       90.37      4.44 o
  -6   1   8      196.54      196.33      6.58 o
  -5   1   8      229.41      253.01      6.96 o
  -4   1   8      476.05      422.13      9.22 o
  -3   1   8       15.85       25.15      4.73 o
  -2   1   8      147.73      195.28      6.32 o
  -1   1   8      190.99      181.06      7.98 o
   0   1   8      207.92      205.34      8.02 o
   1   1   8      510.31      506.02     11.96 o
   2   1   8      294.28      252.75      8.24 o
   3   1   8      323.97      289.60      7.51 o
   4   1   8       15.11       31.02      4.13 o
   5   1   8        3.03        9.34      2.62 o
   6   1   8       25.76       32.35      3.79 o
   7   1   8       56.50      115.18      5.94 o
   8   1   8      982.49      949.11     20.53 o
   9   1   8        8.28       17.34      7.37 o
  10   1   8       18.59       26.33      4.73 o
  11   1   8      223.09      184.70      8.34 o
  12   1   8      114.65      160.66     10.16 o
  13   1   8      148.44      137.42     11.89 o
  14   1   8      323.80      283.39     12.16 o
  15   1   8       90.71      150.71      9.66 o
  16   1   8        0.15        2.06      4.63 o
  17   1   8       14.16        8.52      4.98 o
  18   1   8       14.33       17.82      7.93 o
  19   1   8       11.00       11.12      5.66 o
  20   1   8       80.98      113.49     12.84 o
  21   1   8        1.46       -0.27      5.32 o
  22   1   8       36.03       21.55      7.95 o
 -28   2   8        0.04       -1.91      6.93 o
 -27   2   8        0.68        1.57      6.15 o
 -26   2   8       80.35      110.95      9.15 o
 -25   2   8       45.63       29.64      6.10 o
 -24   2   8        0.34        3.45      4.76 o
 -23   2   8        9.73        6.20      4.88 o
 -22   2   8       29.52       33.07      7.28 o
 -21   2   8       18.00       24.45      4.86 o
 -20   2   8       24.83       16.24      4.52 o
 -19   2   8      164.01      133.53      7.83 o
 -18   2   8      125.90      170.91      8.69 o
 -17   2   8        0.06        3.40      3.68 o
 -16   2   8      148.19      160.81      7.45 o
 -15   2   8       22.38       17.00      4.64 o
 -14   2   8      262.06      257.55     12.66 o
 -13   2   8      123.16       95.37      7.54 o
 -12   2   8       14.43       40.78      7.17 o
 -11   2   8     1163.46     1068.62     24.63 o
 -10   2   8      595.40      644.88     18.53 o
  -9   2   8      125.54      167.70      8.16 o
  -8   2   8       91.75      102.23      5.75 o
  -7   2   8      108.40      121.76      7.85 o
  -6   2   8       78.37       92.10      7.01 o
  -5   2   8      648.35      578.55     14.42 o
  -4   2   8      186.97      156.31      7.82 o
  -3   2   8      221.32      193.42      7.97 o
  -2   2   8       14.84       37.24      9.24 o
  -1   2   8      131.58      175.00      7.92 o
   0   2   8       73.42       80.53      5.89 o
   1   2   8      188.13      193.55     13.78 o
   2   2   8      533.62      485.78     14.58 o
   3   2   8     1413.38     1258.51     38.57 o
   4   2   8      599.04      605.48     22.91 o
   5   2   8      327.43      363.14     17.15 o
   6   2   8       75.85      106.78     10.63 o
   7   2   8      310.26      286.69     15.82 o
   8   2   8      112.70       95.15      7.50 o
   9   2   8        4.72        4.78      4.54 o
  10   2   8        3.70        8.32      4.98 o
  11   2   8       64.59       44.25      8.30 o
  12   2   8        0.03        5.72      4.73 o
  13   2   8       80.22      122.55      9.60 o
  14   2   8       15.14       12.87      5.31 o
  15   2   8       40.05       49.82      7.15 o
  16   2   8        0.83        5.59      4.87 o
  17   2   8       20.52        2.73      4.92 o
  18   2   8       35.40       46.17     10.14 o
  19   2   8       18.28       29.47      7.53 o
  20   2   8       10.81        5.86     12.13 o
 -24   3   8        9.60       -1.29      9.57 o
 -23   3   8        0.04       -3.59      7.32 o
 -22   3   8       94.13       84.50     10.80 o
 -21   3   8        0.08        8.91      7.23 o
 -20   3   8        7.32        6.21      6.51 o
 -19   3   8       18.52       14.61      6.60 o
 -18   3   8       37.84       21.39      7.25 o
 -17   3   8       95.04      106.69     10.82 o
 -16   3   8      179.62      131.30     11.33 o
 -15   3   8       77.22       83.76      9.48 o
 -14   3   8      212.00      181.89     16.36 o
 -13   3   8        0.75        4.99      5.65 o
 -12   3   8       64.38       64.72      9.49 o
 -11   3   8      134.83      112.94     10.95 o
 -10   3   8      114.37      122.33     11.03 o
  -9   3   8      235.42      255.44     14.29 o
  -8   3   8       30.41       22.14      6.30 o
  -7   3   8       73.87       87.71      8.21 o
  -6   3   8       98.56      107.14      7.60 o
  -5   3   8       78.82       70.41      7.81 o
  -4   3   8      329.32      278.92     13.54 o
  -3   3   8        0.18        5.95      6.98 o
  -2   3   8       60.65       99.38      9.09 o
  -1   3   8      121.20      143.75     13.18 o
   0   3   8      225.18      205.51     11.93 o
   1   3   8       65.52       61.51      7.91 o
   2   3   8       51.34       62.13     11.69 o
   3   3   8      483.23      438.61     20.37 o
   4   3   8       50.25       78.83      9.71 o
   5   3   8       44.93       49.25     10.23 o
   6   3   8       49.27       30.41      7.17 o
   7   3   8      281.36      270.22     14.27 o
   8   3   8      390.70      379.81     19.61 o
   9   3   8       14.61       11.92      6.47 o
  10   3   8       24.71       12.29      6.47 o
  11   3   8       21.21       27.07      7.41 o
  12   3   8        9.63       20.12      7.31 o
  13   3   8       22.78       25.02      7.64 o
  14   3   8      254.63      250.45     21.17 o
  15   3   8        0.24        7.11      9.24 o
  16   3   8        0.08        3.80     13.38 o
  17   3   8       25.36       31.00     11.13 o
  18   3   8       11.22       10.87     17.57 o
 -21   4   8        8.74        5.85     12.92 o
 -20   4   8       56.24       49.03     10.56 o
 -19   4   8       14.94       11.24      9.86 o
 -18   4   8        5.02        4.06      9.52 o
 -17   4   8        0.43        5.56      8.76 o
 -16   4   8       75.10       85.08     13.02 o
 -15   4   8       43.89       24.56     12.69 o
 -14   4   8       96.78       87.52     14.62 o
 -13   4   8        6.44        8.29      9.95 o
 -12   4   8        0.43        4.68      9.34 o
 -11   4   8      324.89      235.60     20.73 o
 -10   4   8       26.32       36.32     10.85 o
  -9   4   8        6.42       24.82     10.45 o
  -8   4   8        1.71       15.06     15.48 o
  -7   4   8       21.49        7.53     16.31 o
  -6   4   8        0.09       -4.60     14.64 o
  -5   4   8        8.42      -12.13     13.38 o
  -4   4   8       71.97       78.21     22.59 o
  -3   4   8       20.68        1.67     12.97 o
  -2   4   8        8.26        5.44     13.80 o
  -1   4   8        0.07        2.09     12.97 o
   0   4   8        5.75       10.04     14.22 o
   1   4   8        8.98       -2.93     12.97 o
   2   4   8        1.86       17.98     14.22 o
   3   4   8      283.92      186.54     30.95 o
   4   4   8        8.78        2.51     12.13 o
   5   4   8       71.56       91.60     22.59 o
   6   4   8      114.98      124.64     26.35 o
   7   4   8      147.51      138.02     28.44 o
   8   4   8       33.55       31.37     19.24 o
   9   4   8        3.16       -3.68      8.04 o
  10   4   8        9.90        1.12      8.51 o
  11   4   8       14.64       52.17     11.52 o
  12   4   8       40.63       34.20     11.21 o
  13   4   8       49.78       64.18     15.68 o
 -12   5   8        0.35       -5.86     18.82 o
 -11   5   8        0.15       12.97     20.08 o
 -10   5   8       28.26        5.02     17.57 o
  -9   5   8        0.41       17.57     19.24 o
  -8   5   8        0.01        9.20     18.40 o
  -7   5   8        4.86        4.18     16.31 o
  -6   5   8        8.14       -6.69     13.38 o
  -5   5   8        1.48        5.86     14.22 o
  -4   5   8       19.29       40.57     20.49 o
  -3   5   8        1.24        5.44     15.06 o
  -2   5   8        8.15        5.44     16.31 o
  -1   5   8        2.21       -0.42     15.89 o
   0   5   8       43.26       21.75     17.57 o
   1   5   8        6.15        7.11     15.89 o
   2   5   8        3.09       12.97     16.31 o
   3   5   8        0.68       13.80     17.15 o
   4   5   8       42.39       61.90     23.42 o
   5   5   8        4.90       23.84     17.57 o
 -29   1   9        4.11       10.46     12.97 o
 -28   1   9        0.00       -7.41      5.85 o
 -27   1   9        1.67        6.90      6.21 o
 -26   1   9        1.51       -5.13      4.86 o
 -25   1   9       15.05       14.51      5.45 o
 -24   1   9        1.24       -2.87      4.31 o
 -23   1   9        8.02       16.30      5.23 o
 -22   1   9        3.23       -0.54      5.05 o
 -21   1   9       36.19       26.24      5.56 o
 -20   1   9       27.06       39.52      6.02 o
 -19   1   9       10.51       14.55      4.50 o
 -18   1   9       54.81       48.34      5.70 o
 -17   1   9        6.26       11.66      4.19 o
 -16   1   9        8.89        5.50      3.94 o
 -15   1   9        0.28       -2.79      3.51 o
 -14   1   9       57.62       43.00      5.22 o
 -13   1   9       17.35       20.61      4.43 o
 -12   1   9      269.83      257.94      8.51 o
 -11   1   9       44.11       36.51      3.42 o
 -10   1   9       71.91       58.44      4.50 o
  -9   1   9        0.99        4.69      2.89 o
  -8   1   9       82.47       72.95      4.30 o
  -7   1   9      335.33      326.92      8.19 o
  -6   1   9      194.84      217.30      7.61 o
  -5   1   9       33.20       41.90      3.66 o
  -4   1   9       14.07       16.92      3.05 o
  -3   1   9       23.11       32.29      4.09 o
  -2   1   9       47.80       45.41      8.02 o
  -1   1   9      140.74      140.94     10.93 o
   0   1   9      257.64      288.40      9.83 o
   1   1   9       10.80        8.89      3.60 o
   2   1   9      111.78      105.32      6.73 o
   3   1   9        7.81        7.83      3.75 o
   4   1   9      376.28      348.78     10.35 o
   5   1   9        1.56        3.09      3.19 o
   6   1   9        0.40       -3.64      3.29 o
   7   1   9        1.17       -1.24      3.12 o
   8   1   9        2.86        1.07      3.39 o
   9   1   9        1.41        2.54      3.64 o
  10   1   9       21.84       18.98      4.15 o
  11   1   9        7.98        4.80      4.42 o
  12   1   9       95.31       77.80      7.93 o
  13   1   9       27.58       15.29      5.76 o
  14   1   9        6.44        5.02      5.15 o
  15   1   9        2.21        2.96      5.26 o
  16   1   9        1.81       -4.29      4.92 o
  17   1   9        8.83       10.26      5.83 o
  18   1   9        1.22        2.59      8.51 o
  19   1   9        4.95        7.92      6.39 o
  20   1   9        4.96        1.00      7.00 o
 -27   2   9        0.02        6.93      7.38 o
 -26   2   9        7.61       12.31      6.53 o
 -25   2   9        0.00       -6.79      4.53 o
 -24   2   9        1.79        2.56      5.08 o
 -23   2   9        0.23       -2.36      4.52 o
 -22   2   9       58.01       54.99      6.88 o
 -21   2   9       17.62       12.04      4.97 o
 -20   2   9        8.00        9.15      4.73 o
 -19   2   9       33.48       34.61      5.14 o
 -18   2   9       58.18       43.32      5.48 o
 -17   2   9        2.30        7.38      4.49 o
 -16   2   9       52.28       53.32      6.72 o
 -15   2   9       31.32       28.95      4.10 o
 -14   2   9       57.38       58.40      6.36 o
 -13   2   9      120.32      149.49      8.07 o
 -12   2   9       90.64       90.70      6.16 o
 -11   2   9        0.03        0.98      3.41 o
 -10   2   9        0.90        4.20      3.60 o
  -9   2   9      164.38      196.62      8.36 o
  -8   2   9      251.32      227.95      8.51 o
  -7   2   9       99.61      120.85      6.27 o
  -6   2   9        3.87        5.94      4.12 o
  -5   2   9       24.00       30.93      6.22 o
  -4   2   9       63.89       49.89      5.89 o
  -3   2   9       43.30       56.92      6.45 o
  -2   2   9       20.53       12.71      9.70 o
  -1   2   9       12.18       28.72      5.24 o
   0   2   9       29.85       39.97      5.71 o
   1   2   9        4.65       11.25      6.42 o
   2   2   9       11.83        2.34      5.57 o
   3   2   9       28.67       20.37      6.83 o
   4   2   9       32.61       52.00      8.99 o
   5   2   9       14.21       10.57      6.43 o
   6   2   9       78.86       65.49      9.53 o
   7   2   9      177.24      134.71     12.57 o
   8   2   9       15.77       17.95     11.92 o
   9   2   9       13.20        8.30      9.83 o
  10   2   9        0.09        3.76      6.21 o
  11   2   9        1.73        8.36      6.95 o
  12   2   9       12.30        5.79     10.25 o
  13   2   9        1.12       -0.79      9.08 o
  14   2   9       19.87       28.66      8.00 o
  15   2   9       27.59        6.10      6.69 o
  16   2   9        4.13      -10.02      9.26 o
  17   2   9        0.82        7.83      7.01 o
  18   2   9       40.55       36.68     13.80 o
  19   2   9        0.18       12.55     14.22 o
 -24   3   9       32.40        9.20     15.89 o
 -23   3   9        8.00       15.50     10.79 o
 -22   3   9       12.92        1.49      8.08 o
 -21   3   9        8.49        8.96      7.33 o
 -20   3   9      106.61      103.95     16.36 o
 -19   3   9       40.86       37.89      8.81 o
 -18   3   9       13.81       18.25      7.52 o
 -17   3   9        0.03       10.09      6.94 o
 -16   3   9       47.20       61.31      9.02 o
 -15   3   9       95.91      100.63     12.32 o
 -14   3   9        8.24       15.79     12.13 o
 -13   3   9       28.67       27.10      7.85 o
 -12   3   9        0.71        4.39      6.40 o
 -11   3   9       11.65        5.83      7.30 o
 -10   3   9       63.23       84.77     12.65 o
  -9   3   9       73.90       81.91     13.75 o
  -8   3   9        1.11        2.59      9.98 o
  -7   3   9       97.41       89.67      9.28 o
  -6   3   9       55.75       64.34      8.20 o
  -5   3   9       14.73       12.33      5.94 o
  -4   3   9       26.81       43.68      7.50 o
  -3   3   9        0.11       11.73      5.70 o
  -2   3   9       59.28       80.46     10.61 o
  -1   3   9        3.02        8.30      5.90 o
   0   3   9       34.44       49.16      9.61 o
   1   3   9      117.85      131.39     11.03 o
   2   3   9      102.68      118.63     10.41 o
   3   3   9        1.41      -11.44      7.63 o
   4   3   9        0.56       -0.49      6.62 o
   5   3   9       22.76       29.88      7.37 o
   6   3   9       33.97       38.29      7.75 o
   7   3   9      140.09      143.40     15.86 o
   8   3   9        0.12       -5.84      5.84 o
   9   3   9       11.71       11.27      6.84 o
  10   3   9       58.06       63.99     11.34 o
  11   3   9       78.90       80.50     16.61 o
  12   3   9        1.60       10.38      7.16 o
  13   3   9        4.83       14.15      7.41 o
  14   3   9        2.53       -3.55      6.84 o
  15   3   9       34.71       35.96     14.39 o
  16   3   9        6.20        0.38      9.81 o
 -19   4   9       14.69       24.31     11.99 o
 -18   4   9        2.26       19.92     11.74 o
 -17   4   9       90.80       81.22     13.40 o
 -16   4   9       69.16       82.14     15.34 o
 -15   4   9      132.19      135.39     15.33 o
 -14   4   9        3.89       -0.26      8.86 o
 -13   4   9      120.19      154.24     18.07 o
 -12   4   9        1.79       14.24     10.30 o
 -11   4   9       45.97       58.87     12.74 o
 -10   4   9       54.95       30.23     26.77 o
  -9   4   9        0.50       -5.69      9.74 o
  -8   4   9        6.56       -0.24     12.76 o
  -7   4   9      101.42      123.38     28.86 o
  -6   4   9       33.68       20.08     17.15 o
  -5   4   9       27.81       39.32     19.66 o
  -4   4   9        1.42       -5.02     13.38 o
  -3   4   9       22.36       38.06     17.57 o
  -2   4   9        7.85       -8.36     12.55 o
  -1   4   9        1.19        8.36     15.06 o
   0   4   9       13.10        5.44     15.48 o
   1   4   9       50.38       43.50     20.49 o
   2   4   9        3.54        0.00     13.38 o
   3   4   9      150.24      240.91     35.97 o
   4   4   9       57.04       97.45     24.26 o
   5   4   9        7.97       31.79     17.57 o
   6   4   9       11.32       28.02     16.31 o
   7   4   9       67.59       69.76     26.77 o
   8   4   9       23.06       37.96     11.56 o
   9   4   9        6.43       14.83      9.53 o
  10   4   9       24.37       29.44     10.74 o
  11   4   9        0.23       13.47     14.43 o
  -7   5   9        9.99       12.97     17.98 o
  -6   5   9       87.82       87.41     25.51 o
  -5   5   9        0.43       23.00     16.73 o
  -4   5   9      122.90      156.01     33.46 o
  -3   5   9        2.60      -11.29     14.22 o
  -2   5   9        2.05        6.69     16.73 o
  -1   5   9        1.55        2.93     16.73 o
 -27   0  10        9.93       17.57     12.55 o
 -26   0  10       21.81       39.73     13.38 o
 -25   0  10       21.16        5.31     11.29 o
 -24   0  10      112.45       96.04      9.78 o
 -23   0  10      121.47      157.62     11.97 o
 -22   0  10       37.03       33.16      7.10 o
 -21   0  10      135.26      150.69     11.70 o
 -20   0  10      477.23      433.09     17.74 o
 -19   0  10        8.20       56.54     10.66 o
 -18   0  10       84.05       69.88     10.26 o
 -17   0  10      107.86      132.40     19.68 o
 -16   0  10       66.27       67.49      9.70 o
 -15   0  10      214.05      181.66     11.83 o
 -14   0  10        1.03        6.64      4.97 o
 -13   0  10        5.74       17.07      5.50 o
 -12   0  10        7.43        1.42      4.74 o
 -11   0  10      155.10      183.28     10.90 o
 -10   0  10       24.52       23.06      7.01 o
  -9   0  10        3.03       19.85      5.46 o
  -8   0  10      191.83      180.68     11.48 o
  -7   0  10       88.81       48.60      6.91 o
  -6   0  10       12.11       18.31      6.33 o
  -5   0  10      134.34      183.98     16.31 o
  -4   0  10      782.60      801.25     21.99 o
  -3   0  10      123.22       95.14      7.74 o
  -2   0  10      129.00      125.74      8.68 o
  -1   0  10      116.90      148.03      9.35 o
   0   0  10      215.39      249.14     18.11 o
   1   0  10        0.63        8.40      4.47 o
   2   0  10      240.97      294.32     12.79 o
   3   0  10       67.60       50.84      6.83 o
   4   0  10       32.68       62.29      7.88 o
   5   0  10       29.27        9.88      5.41 o
   6   0  10        0.17       20.23      5.87 o
   7   0  10       26.45       28.79      6.59 o
   8   0  10       67.30      106.86      9.90 o
   9   0  10       74.13       51.50      8.00 o
  10   0  10      571.63      514.88     19.45 o
  11   0  10       92.91       85.33     11.64 o
  12   0  10       24.41       41.37      9.57 o
  13   0  10       26.52       45.55      7.99 o
  14   0  10      291.33      248.10     20.88 o
  15   0  10      103.52       99.51     10.53 o
  16   0  10        0.03        7.27      6.50 o
  17   0  10        0.39        2.56      6.41 o
  18   0  10       10.87       19.40      9.31 o
  19   0  10        0.91        7.53     19.24 o
 -28   1  10       29.80       39.32     15.48 o
 -27   1  10       21.54       16.69      7.31 o
 -26   1  10       11.83       11.66      6.57 o
 -25   1  10       12.48       15.08      5.66 o
 -24   1  10       66.76       75.61      7.89 o
 -23   1  10       51.99       29.68      6.21 o
 -22   1  10       15.88       18.70      5.45 o
 -21   1  10       21.75       28.54      5.84 o
 -20   1  10       32.18       28.76      5.64 o
 -19   1  10       70.13       80.56      6.83 o
 -18   1  10      346.62      352.76     12.21 o
 -17   1  10       12.38       24.89      4.79 o
 -16   1  10       18.89       36.57      5.10 o
 -15   1  10      255.42      254.67     10.17 o
 -14   1  10      523.82      470.92     15.22 o
 -13   1  10       20.99       53.14      8.05 o
 -12   1  10      508.25      557.36     12.24 o
 -11   1  10        1.74        8.70      3.03 o
 -10   1  10       67.15       94.62      5.24 o
  -9   1  10      687.31      656.12     15.00 o
  -8   1  10      198.10      221.19     11.83 o
  -7   1  10       52.31      110.63      8.01 o
  -6   1  10       23.74       46.57      5.23 o
  -5   1  10       31.61       84.01      5.65 o
  -4   1  10      495.13      483.52     12.40 o
  -3   1  10       57.97       74.72      5.65 o
  -2   1  10      201.05      162.25      7.67 o
  -1   1  10      503.44      427.37     12.81 o
   0   1  10       61.52      137.70      7.95 o
   1   1  10      330.73      390.71     12.19 o
   2   1  10       23.11       17.95      6.10 o
   3   1  10      283.90      388.38     13.46 o
   4   1  10      772.46      642.65     16.89 o
   5   1  10      142.76      193.18     11.33 o
   6   1  10      255.34      269.09      9.91 o
   7   1  10      299.26      305.86     14.29 o
   8   1  10       87.28      110.27      7.16 o
   9   1  10       71.23      129.12      7.55 o
  10   1  10      190.17      161.81      8.37 o
  11   1  10        0.01        2.98      4.77 o
  12   1  10        0.71        5.71      5.24 o
  13   1  10       16.13       10.85      5.36 o
  14   1  10       30.90       40.63      7.25 o
  15   1  10       97.80      144.45     12.86 o
  16   1  10        2.26        5.67      7.61 o
  17   1  10       20.28       21.76      9.30 o
  18   1  10       55.60       57.95     10.25 o
 -26   2  10       15.36       29.50      8.72 o
 -25   2  10       23.72       22.64      6.72 o
 -24   2  10        1.41        5.31      5.41 o
 -23   2  10       37.01       28.07      8.75 o
 -22   2  10       39.64       36.56      6.21 o
 -21   2  10        1.32       -0.17      4.72 o
 -20   2  10       24.31       24.32      5.27 o
 -19   2  10       27.38       30.60      7.15 o
 -18   2  10        0.53       -0.95      4.17 o
 -17   2  10       84.14       99.31      7.45 o
 -16   2  10        6.46       12.10      3.89 o
 -15   2  10        0.88        5.11      3.50 o
 -14   2  10      132.40      107.80      8.10 o
 -13   2  10       43.11       62.96      5.88 o
 -12   2  10       73.96       81.38      6.28 o
 -11   2  10      124.45      116.02      7.32 o
 -10   2  10        2.68       -1.63      3.28 o
  -9   2  10       34.81       29.71      7.36 o
  -8   2  10        2.84       14.23      3.63 o
  -7   2  10       87.66      147.33     11.43 o
  -6   2  10       66.03       57.09      8.09 o
  -5   2  10       15.66       42.64      6.03 o
  -4   2  10      372.46      382.60     24.37 o
  -3   2  10        1.41        4.82      4.95 o
  -2   2  10       68.66       87.33     11.29 o
  -1   2  10       96.74       75.59     10.24 o
   0   2  10       27.31       31.50      7.84 o
   1   2  10        2.51        5.46      6.23 o
   2   2  10       37.64       35.97      8.44 o
   3   2  10       36.58       44.57      8.81 o
   4   2  10      143.91      125.88     14.85 o
   5   2  10       16.96        8.38      6.33 o
   6   2  10       19.18       20.85      7.62 o
   7   2  10       39.16       26.58     12.13 o
   8   2  10       15.96       31.80      8.33 o
   9   2  10       13.79       21.14      8.03 o
  10   2  10       46.46       55.88     10.30 o
  11   2  10       11.13       14.32      7.92 o
  12   2  10        6.85        3.27      6.93 o
  13   2  10        4.91        8.05      7.80 o
  14   2  10       79.65       88.38     12.62 o
  15   2  10        3.91       21.14      7.87 o
  16   2  10        5.62       36.18     11.60 o
  17   2  10       34.03       23.03     12.22 o
 -23   3  10       27.39       10.46     13.80 o
 -22   3  10       19.03       12.55     13.80 o
 -21   3  10        0.61       -2.41      8.23 o
 -20   3  10       38.95       39.43      9.35 o
 -19   3  10        0.21       23.38     10.15 o
 -18   3  10      181.14      171.49     17.51 o
 -17   3  10       97.08       89.93     10.59 o
 -16   3  10        0.02        1.47      8.93 o
 -15   3  10        0.93        2.39      6.41 o
 -14   3  10      122.79      101.36     10.91 o
 -13   3  10       30.84       65.89     13.66 o
 -12   3  10      183.05      191.78     24.05 o
 -11   3  10        8.89       27.18     10.95 o
 -10   3  10       23.37       43.79      7.87 o
  -9   3  10      188.87      177.16     13.04 o
  -8   3  10      157.44      150.68     12.35 o
  -7   3  10       30.02       62.47     10.78 o
  -6   3  10       21.49        8.80      8.57 o
  -5   3  10        0.12       15.10      7.11 o
  -4   3  10      171.38      158.65     12.24 o
  -3   3  10        0.14        7.02      9.15 o
  -2   3  10       52.05       37.01      7.74 o
  -1   3  10      184.80      143.08     15.37 o
   0   3  10       56.80       69.24      9.04 o
   1   3  10      139.56      179.11     13.24 o
   2   3  10       62.33       59.50     11.01 o
   3   3  10        2.19        3.39     12.81 o
   4   3  10      189.26      178.62     13.55 o
   5   3  10        5.14        0.86      6.47 o
   6   3  10       38.81       44.83      8.55 o
   7   3  10        0.88        8.33      7.03 o
   8   3  10       81.80       76.19     10.31 o
   9   3  10       18.90       24.73      8.29 o
  10   3  10      130.47      128.57     18.47 o
  11   3  10        0.39       -6.21      7.06 o
  12   3  10        5.97        9.33      7.22 o
  13   3  10        0.42        5.65      7.83 o
 -17   4  10       12.77        9.80     12.22 o
 -16   4  10        0.23        8.13     16.73 o
 -15   4  10        5.22       14.95     11.73 o
 -14   4  10       28.18       26.27     11.84 o
 -13   4  10       10.46       11.36     10.95 o
 -12   4  10        0.88        3.54     10.35 o
 -11   4  10        1.06        5.07     10.91 o
 -10   4  10       39.91       26.72     11.86 o
  -9   4  10       31.40       31.66     12.30 o
  -8   4  10        0.44      -13.72      9.14 o
  -7   4  10       11.46      -14.14      9.43 o
  -6   4  10        3.67       13.07     10.84 o
  -5   4  10        6.71       18.40     17.57 o
  -4   4  10       46.46       75.28     23.42 o
  -3   4  10        0.69        0.42     16.31 o
  -2   4  10        3.35       11.71     16.31 o
  -1   4  10       11.54       20.08     16.73 o
   0   4  10        0.42        5.02     14.22 o
   1   4  10        3.48       35.55     18.82 o
   2   4  10       14.93       24.68     15.89 o
   3   4  10       43.01       41.41     18.40 o
   4   4  10        3.57        0.84     13.38 o
   5   4  10       40.94       79.05     23.00 o
   6   4  10        6.11        0.41      8.93 o
   7   4  10       28.05       38.19     10.85 o
   8   4  10        3.55        7.56      9.04 o
 -26   1  11       10.53       15.04      7.09 o
 -25   1  11       30.44       44.97      8.08 o
 -24   1  11        7.55        6.43      5.82 o
 -23   1  11        0.37        1.68      5.00 o
 -22   1  11       11.46        8.70      5.34 o
 -21   1  11       14.44       16.76      5.56 o
 -20   1  11        1.43        1.41      4.66 o
 -19   1  11        1.00        3.08      4.50 o
 -18   1  11       10.01        8.23      4.57 o
 -17   1  11       39.47       43.71      5.71 o
 -16   1  11        2.86        3.86      4.60 o
 -15   1  11        2.29        2.83      4.13 o
 -14   1  11       31.64       46.62      5.77 o
 -13   1  11       19.39       34.39      5.21 o
 -12   1  11        1.50        4.24      3.26 o
 -11   1  11       25.27       22.25      3.67 o
 -10   1  11       28.88       32.24      3.96 o
  -9   1  11       33.63       40.09      4.29 o
  -8   1  11       12.60       20.64      4.10 o
  -7   1  11      288.35      305.54      9.97 o
  -6   1  11       19.86       29.56      4.52 o
  -5   1  11        3.18       -0.58      3.36 o
  -4   1  11        3.99        9.49      3.76 o
  -3   1  11      196.03      204.22      8.62 o
  -2   1  11       49.30       55.32      5.56 o
  -1   1  11      103.58       78.96      6.70 o
   0   1  11        4.85        6.07      4.17 o
   1   1  11        0.90       -4.62      3.84 o
   2   1  11       52.52       47.71      6.46 o
   3   1  11        5.27        9.97      4.28 o
   4   1  11        0.99       -0.70      5.67 o
   5   1  11        2.37        6.38      4.20 o
   6   1  11        8.34        5.61      4.89 o
   7   1  11       26.28       19.91      4.72 o
   8   1  11       11.66       12.83      4.61 o
   9   1  11        0.87        1.85     10.79 o
  10   1  11       18.96       10.62      6.21 o
  11   1  11       13.86       21.04      6.93 o
  12   1  11        1.59        5.88      6.24 o
  13   1  11        0.00      -11.26      7.51 o
  14   1  11        2.82        5.86      6.44 o
  15   1  11       23.29       14.07      8.05 o
  16   1  11        2.88       -8.46      7.32 o
 -25   2  11        3.03       17.57     12.13 o
 -24   2  11        0.69       -6.49      5.72 o
 -23   2  11        0.43       -1.19      5.50 o
 -22   2  11       10.91        8.32      5.66 o
 -21   2  11       10.43       11.87      5.47 o
 -20   2  11        6.73        6.78      5.18 o
 -19   2  11        3.83        2.62      4.38 o
 -18   2  11        7.20       10.21      4.79 o
 -17   2  11       21.27        9.46      4.72 o
 -16   2  11        6.17        9.75      4.00 o
 -15   2  11        0.29        0.00      3.83 o
 -14   2  11       66.91       76.05      6.68 o
 -13   2  11        1.90        8.33      4.15 o
 -12   2  11        7.37       -0.20      4.52 o
 -11   2  11        3.15        3.39      3.85 o
 -10   2  11       37.95       37.00      5.08 o
  -9   2  11       28.46       32.82      4.72 o
  -8   2  11       29.64       24.56      5.60 o
  -7   2  11        5.95        7.66      5.17 o
  -6   2  11        5.27        2.73      6.20 o
  -5   2  11        3.45       -1.64      8.68 o
  -4   2  11       40.56       35.09      8.74 o
  -3   2  11        7.62        5.62      6.93 o
  -2   2  11        0.77       13.48      7.11 o
  -1   2  11        7.55       17.41      7.54 o
   0   2  11      106.84      139.16     13.40 o
   1   2  11        6.21        8.83      7.13 o
   2   2  11        2.58       12.90      7.24 o
   3   2  11        1.30        3.10      7.74 o
   4   2  11       34.82       37.72     10.25 o
   5   2  11       10.33       10.52      7.62 o
   6   2  11        0.77       13.48      7.32 o
   7   2  11       12.58       -2.28      7.21 o
   8   2  11       13.50       11.80      7.92 o
   9   2  11        0.88        3.62      7.54 o
  10   2  11        0.01        3.62      7.43 o
  11   2  11        1.87        8.27      7.92 o
  12   2  11        4.28       14.47      9.02 o
  13   2  11        2.54       -2.51     12.55 o
  14   2  11       19.10        9.62     13.38 o
 -21   3  11        9.14       23.00     15.06 o
 -20   3  11       89.69      125.47     28.44 o
 -19   3  11        8.74       -6.47     10.00 o
 -18   3  11        2.74       16.76     11.46 o
 -17   3  11        2.75       -8.77      9.38 o
 -16   3  11        6.34        5.40     12.22 o
 -15   3  11       23.12       26.53     10.25 o
 -14   3  11        4.60       11.94     11.09 o
 -13   3  11        3.66       12.27     23.84 o
 -12   3  11       32.45       19.91     16.94 o
 -11   3  11       12.93       26.56     10.60 o
 -10   3  11        0.23       27.66     11.75 o
  -9   3  11        0.13        3.75      9.07 o
  -8   3  11       64.57       71.92      9.91 o
  -7   3  11       17.88       52.01      8.60 o
  -6   3  11       13.76       11.27      9.26 o
  -5   3  11        4.70       10.53      6.97 o
  -4   3  11        6.06        5.56      6.77 o
  -3   3  11        0.31       -0.19      6.04 o
  -2   3  11       84.41       92.47     10.72 o
  -1   3  11        0.03       13.46      7.08 o
   0   3  11        1.32       17.33      7.09 o
   1   3  11        8.68       32.70      8.47 o
   2   3  11        5.01        8.69      7.18 o
   3   3  11        0.58       -8.23      6.07 o
   4   3  11       12.90       11.83      8.45 o
   5   3  11       38.50       18.03      7.63 o
   6   3  11        0.03        1.95      7.09 o
   7   3  11       19.96       26.58      8.35 o
   8   3  11        0.07       -2.94      7.16 o
   9   3  11       12.85       -1.13     10.22 o
  10   3  11        0.98       -7.35      7.42 o
  11   3  11        0.02       -8.14     11.08 o
 -14   4  11       44.66       61.38     15.23 o
 -13   4  11       56.70       85.99     16.18 o
 -12   4  11       17.70       34.89     13.68 o
 -11   4  11        3.06        7.96     11.44 o
 -10   4  11       32.20       21.11     13.08 o
  -9   4  11        3.00        5.76     14.22 o
  -8   4  11        0.02       -0.18     11.13 o
  -7   4  11        1.96       13.74     12.05 o
  -6   4  11      107.61      138.39     18.77 o
  -5   4  11        0.10        3.42     11.36 o
  -4   4  11       14.26       39.73     20.49 o
  -3   4  11        0.25        4.18     15.48 o
  -2   4  11        4.84       11.29     15.06 o
  -1   4  11       16.18       19.66     17.15 o
   0   4  11        1.95       30.53     17.98 o
   1   4  11        9.78       34.71     18.40 o
   2   4  11       82.16      109.58     27.19 o
   3   4  11       23.27       52.70     22.17 o
   4   4  11       10.59       26.55     10.00 o
 -24   0  12       13.57       25.93     12.55 o
 -23   0  12        8.29       17.23      9.36 o
 -22   0  12       41.75       41.83     10.82 o
 -21   0  12       19.78       27.21      8.68 o
 -20   0  12       18.84       19.32      6.49 o
 -19   0  12        0.12        4.04      5.60 o
 -18   0  12        8.80        3.50      5.32 o
 -17   0  12        9.60       28.10      6.78 o
 -16   0  12      189.38      233.77     22.78 o
 -15   0  12       46.25       32.78      7.35 o
 -14   0  12        0.04        9.87      6.02 o
 -13   0  12      121.86      121.36     10.77 o
 -12   0  12      141.98      106.20      9.92 o
 -11   0  12        2.66       34.11      8.42 o
 -10   0  12       26.80       73.26      9.01 o
  -9   0  12      102.31      191.06     12.85 o
  -8   0  12      290.28      307.54     14.91 o
  -7   0  12      140.54      143.37     11.27 o
  -6   0  12      642.72      496.11     18.58 o
  -5   0  12        0.05       71.31      9.64 o
  -4   0  12      215.21      308.41     16.66 o
  -3   0  12      197.85      191.56     13.99 o
  -2   0  12      392.84      411.96     34.51 o
  -1   0  12       34.91       63.46      7.43 o
   0   0  12      240.08      202.36     12.20 o
   1   0  12       99.74      101.66      9.08 o
   2   0  12       77.87      101.78      8.68 o
   3   0  12       77.68       99.59      8.82 o
   4   0  12        8.61       20.53      7.54 o
   5   0  12        0.20       39.18      8.20 o
   6   0  12      145.39      131.05     12.85 o
   7   0  12        2.14        1.22      6.33 o
   8   0  12        7.69       -4.07     12.76 o
   9   0  12        9.30       19.66      8.03 o
  10   0  12        1.88       -8.70      7.95 o
  11   0  12        0.16       23.36      8.36 o
  12   0  12       53.90       25.12      8.33 o
  13   0  12        3.36        2.05      7.11 o
  14   0  12        5.20       21.33     11.29 o
 -25   1  12       21.96       39.32     14.64 o
 -24   1  12        5.60        6.19      6.38 o
 -23   1  12        0.03        8.45      5.73 o
 -22   1  12       15.23       28.30      6.69 o
 -21   1  12       39.56       41.86      6.72 o
 -20   1  12       11.28        1.33      8.32 o
 -19   1  12        5.25        3.15      4.76 o
 -18   1  12       50.67       62.74      6.78 o
 -17   1  12       16.90       15.80      4.72 o
 -16   1  12       39.71       69.46      6.75 o
 -15   1  12       57.29       54.83      6.45 o
 -14   1  12       24.86       30.57      5.37 o
 -13   1  12      135.50      106.66      9.29 o
 -12   1  12        0.24       16.28      4.86 o
 -11   1  12       92.63      140.51      9.12 o
 -10   1  12      206.41      163.66      7.87 o
  -9   1  12       20.09       64.38      5.02 o
  -8   1  12      167.97      196.64      8.75 o
  -7   1  12        3.85        2.40      4.00 o
  -6   1  12        3.80        2.14      3.71 o
  -5   1  12        0.61        5.88      3.90 o
  -4   1  12       31.49       27.90      4.84 o
  -3   1  12       10.22       46.07      5.36 o
  -2   1  12      274.36      319.11     10.97 o
  -1   1  12        0.58       22.74      4.75 o
   0   1  12       99.33      103.52      7.56 o
   1   1  12      119.94       83.20      7.13 o
   2   1  12        7.61       37.58      5.63 o
   3   1  12       65.10       82.65      7.20 o
   4   1  12       11.34       13.83      4.79 o
   5   1  12       83.13       69.31      6.87 o
   6   1  12       61.00       82.05      7.21 o
   7   1  12        0.12        0.65      5.70 o
   8   1  12        5.88       16.10      6.87 o
   9   1  12        0.20       10.91      6.13 o
  10   1  12       43.36       70.28     13.40 o
  11   1  12       54.34       66.02      9.52 o
  12   1  12        6.42       18.41      7.61 o
  13   1  12       11.29       11.68      8.63 o
  14   1  12        0.42       -2.51     12.55 o
 -23   2  12        3.96       15.28      9.51 o
 -22   2  12       56.48       46.80     19.66 o
 -21   2  12        0.39        9.78      5.74 o
 -20   2  12        0.22       -2.34      5.19 o
 -19   2  12        1.95        4.83      4.74 o
 -18   2  12       48.55       30.29      8.51 o
 -17   2  12       55.34       56.42     10.29 o
 -16   2  12       70.23      102.86      7.83 o
 -15   2  12        0.26        4.71      5.45 o
 -14   2  12        5.46        9.82      4.11 o
 -13   2  12       56.80       67.53      6.80 o
 -12   2  12       36.10       33.46      6.72 o
 -11   2  12        9.48       22.18      6.48 o
 -10   2  12       21.21       38.86      8.26 o
  -9   2  12       25.07       26.07      7.41 o
  -8   2  12        6.27       12.43      6.83 o
  -7   2  12       52.36       55.38      9.10 o
  -6   2  12      107.36       64.80      9.80 o
  -5   2  12       10.51       18.05      8.33 o
  -4   2  12       81.13       96.86     12.14 o
  -3   2  12       67.55       78.08     11.04 o
  -2   2  12        3.75       11.42      7.47 o
  -1   2  12        4.02        5.68      7.03 o
   0   2  12       50.26       45.94     14.01 o
   1   2  12       71.09       60.62     10.84 o
   2   2  12       14.32       38.70     18.19 o
   3   2  12       76.34       86.19     12.14 o
   4   2  12        4.22        3.62      8.78 o
   5   2  12       68.20       93.74     12.74 o
   6   2  12       89.92       94.35     12.68 o
   7   2  12       26.51       39.01     10.30 o
   8   2  12        5.30        7.31      7.97 o
   9   2  12        1.43       12.22      8.99 o
  10   2  12        0.98        0.42     12.55 o
  11   2  12       19.07       46.01     16.73 o
 -19   3  12        0.99       13.38     17.98 o
 -18   3  12       45.29       74.87     29.70 o
 -17   3  12       15.41       36.24     13.99 o
 -16   3  12        0.62        5.64     11.97 o
 -15   3  12        4.87       13.80     12.76 o
 -14   3  12        0.00        6.33     18.40 o
 -13   3  12        4.74       17.78      8.31 o
 -12   3  12       24.06       35.20     12.54 o
 -11   3  12       14.41       25.53      8.72 o
 -10   3  12        0.00        8.78      8.77 o
  -9   3  12        7.45       23.29     12.69 o
  -8   3  12      109.86      108.69     11.98 o
  -7   3  12       12.93       20.40     10.67 o
  -6   3  12      171.64      187.71     15.04 o
  -5   3  12        3.51       41.40      9.17 o
  -4   3  12       74.46       55.41     11.19 o
  -3   3  12       26.70       60.36     10.23 o
  -2   3  12       66.77       74.61     10.75 o
  -1   3  12        1.15       13.34      7.83 o
   0   3  12        1.03        5.37     10.57 o
   1   3  12        5.44        1.02      7.34 o
   2   3  12       19.05       32.45      8.97 o
   3   3  12        8.45       14.97      8.01 o
   4   3  12        0.18       -4.56      7.20 o
   5   3  12        0.01       -9.05      6.86 o
   6   3  12       12.66        2.08      7.36 o
   7   3  12        0.51       -1.40     12.06 o
  -8   4  12        0.38        0.88     11.65 o
  -7   4  12        0.02        7.40     21.33 o
  -6   4  12       14.33      -11.18     11.19 o
  -5   4  12        2.82        5.14     12.76 o
  -4   4  12        1.84       -4.21     10.60 o
 -23   1  13        5.75        9.62     12.97 o
 -22   1  13        0.23        7.60      8.10 o
 -21   1  13        2.10       -1.60      5.45 o
 -20   1  13        0.34       -6.88      5.12 o
 -19   1  13        0.00       -3.00      4.80 o
 -18   1  13        0.26        0.19      4.86 o
 -17   1  13       17.22       22.34      5.59 o
 -16   1  13        0.64        4.57      4.61 o
 -15   1  13        9.58        3.55      4.80 o
 -14   1  13        4.66        6.09      4.69 o
 -13   1  13        6.91       11.29      5.14 o
 -12   1  13        0.96        5.16      4.60 o
 -11   1  13        2.81       99.36     86.32 o
 -10   1  13        0.66        2.53      4.27 o
  -9   1  13       30.87       40.71      7.38 o
  -8   1  13        0.61        1.69      3.65 o
  -7   1  13       78.17       82.00      5.97 o
  -6   1  13       44.54       72.28      6.29 o
  -5   1  13       29.35       38.25      5.33 o
  -4   1  13        3.93        4.86      4.25 o
  -3   1  13       75.89       60.61      6.65 o
  -2   1  13        0.66        4.46      4.19 o
  -1   1  13        1.91        4.75      4.48 o
   0   1  13        6.33        8.97      4.72 o
   1   1  13        8.23        9.19      4.66 o
   2   1  13       12.49       19.60      5.19 o
   3   1  13        5.09        2.64      4.61 o
   4   1  13        0.27        5.51      4.95 o
   5   1  13       16.87        8.68      7.42 o
   6   1  13        2.84        4.76      6.19 o
   7   1  13        0.01        7.29      6.33 o
   8   1  13        3.14        2.66      6.58 o
   9   1  13        5.43        6.72      8.57 o
  10   1  13        3.87       -2.93     12.13 o
  11   1  13        2.34       -8.36     12.55 o
 -20   2  13        0.67        3.51      8.35 o
 -19   2  13        5.05        2.96      8.42 o
 -18   2  13        9.19       22.34      8.26 o
 -17   2  13        5.41        8.78      6.90 o
 -16   2  13       18.59       30.39      7.52 o
 -15   2  13       17.73       11.96      7.05 o
 -14   2  13        1.41       -1.38      9.42 o
 -13   2  13        4.88        4.04      6.83 o
 -12   2  13       41.99       59.41      9.12 o
 -11   2  13        3.56       13.99      7.46 o
 -10   2  13        0.02       -2.50      6.64 o
  -9   2  13        5.77        2.89      6.50 o
  -8   2  13        0.00       -6.70     11.44 o
  -7   2  13        6.65       14.68      7.34 o
  -6   2  13        0.20        2.34      6.51 o
  -5   2  13        2.08       18.35      8.54 o
  -4   2  13        3.32        1.28      7.54 o
  -3   2  13        0.04        1.53      7.92 o
  -2   2  13        4.22        5.92      7.81 o
  -1   2  13        0.03        6.47     13.80 o
   0   2  13       20.11       11.92     23.63 o
   1   2  13        8.60       11.24      8.64 o
   2   2  13        8.24       17.90      8.63 o
   3   2  13        1.16       19.07      9.83 o
   4   2  13        3.37        2.46      7.73 o
   5   2  13        4.90       -0.42      7.84 o
   6   2  13        0.70       -4.87      7.73 o
   7   2  13        0.04        2.09     13.80 o
 -15   3  13        2.42       12.15      9.74 o
 -14   3  13        0.82       15.74      9.84 o
 -13   3  13        3.44       19.51     14.95 o
 -12   3  13        0.89       13.55      8.19 o
 -11   3  13        0.72       -1.00      7.01 o
 -10   3  13        0.49        1.82      7.75 o
  -9   3  13       11.39        8.55      8.23 o
  -8   3  13        5.33        4.55      7.69 o
  -7   3  13        8.88        2.75      7.82 o
  -6   3  13        0.15       -0.49      7.39 o
  -5   3  13        0.44        2.63      7.65 o
  -4   3  13        0.64        8.69      7.52 o
  -3   3  13       16.61       27.43      9.15 o
  -2   3  13       13.80       17.66      8.40 o
  -1   3  13        2.04       -3.05      8.84 o
   0   3  13        0.05       -2.95      9.07 o
   1   3  13        0.03       -3.23      7.48 o
   2   3  13       12.59       21.95      9.02 o
   3   3  13        0.00        4.07      7.70 o
 -18   0  14        0.43        6.36      7.37 o
 -17   0  14       12.25       11.97      6.63 o
 -16   0  14        1.57       -0.58      5.78 o
 -15   0  14        3.97        0.53      5.72 o
 -14   0  14       61.12       60.69      8.71 o
 -13   0  14       35.51       28.50      7.33 o
 -12   0  14        9.19       13.73      6.59 o
 -11   0  14        9.37        7.96      6.35 o
 -10   0  14       15.20       20.93      8.97 o
  -9   0  14      182.24      210.46     14.09 o
  -8   0  14       43.52       60.63     12.12 o
  -7   0  14       32.30       31.68     10.28 o
  -6   0  14       13.50       25.14      7.46 o
  -5   0  14      121.87      109.76     11.98 o
  -4   0  14       26.59       55.93      9.75 o
  -3   0  14       94.73       64.34      9.95 o
  -2   0  14        1.37       -2.57      6.11 o
  -1   0  14        3.84        8.03      8.57 o
   0   0  14       18.96       37.22      9.14 o
   1   0  14       24.89       39.92     14.64 o
   2   0  14       38.44       18.40      7.73 o
   3   0  14        1.87        3.27      6.65 o
   4   0  14        2.16        9.05      7.34 o
   5   0  14       24.86       52.40     10.05 o
   6   0  14       11.23       17.86      8.64 o
   7   0  14        9.18        0.55      8.36 o
   8   0  14        0.01      -11.29      7.53 o
 -20   1  14       24.72       36.57      9.49 o
 -19   1  14        0.19       -3.22      6.89 o
 -18   1  14        3.84        8.90      5.88 o
 -17   1  14        0.17        0.17      5.38 o
 -16   1  14        0.05        4.19      5.19 o
 -15   1  14        2.10       -4.78      4.95 o
 -14   1  14       11.75       20.55      6.90 o
 -13   1  14       46.04       35.71      6.43 o
 -12   1  14        1.17       -0.04      4.91 o
 -11   1  14       16.82       30.73      6.10 o
 -10   1  14       95.36       60.47      8.31 o
  -9   1  14       33.45       36.91      6.14 o
  -8   1  14        0.04       15.43      4.81 o
  -7   1  14       18.10       51.51      6.47 o
  -6   1  14      178.81      174.05     15.15 o
  -5   1  14       45.44       43.05      8.69 o
  -4   1  14       29.13       26.40      6.41 o
  -3   1  14       31.83       42.69     12.92 o
  -2   1  14       72.44      142.33      9.41 o
  -1   1  14       11.02       19.08      5.29 o
   0   1  14        1.53        7.52      4.85 o
   1   1  14       34.93       31.90      5.76 o
   2   1  14       19.68       24.75      7.02 o
   3   1  14        4.27        3.64      8.35 o
   4   1  14        0.28       -4.77      6.55 o
   5   1  14        2.51        9.20     12.13 o
   6   1  14        2.90        4.18     12.13 o
   7   1  14        0.32        0.00     12.55 o
 -17   2  14       39.92       50.05     20.70 o
 -16   2  14        0.23       16.72     10.24 o
 -15   2  14        0.70       13.05     10.46 o
 -14   2  14        4.65       10.99      9.01 o
 -13   2  14       24.71       32.83      9.90 o
 -12   2  14        3.78        6.35      6.23 o
 -11   2  14        6.93       11.39      6.48 o
 -10   2  14        1.84       -2.53      7.52 o
  -9   2  14        0.88       19.06      8.70 o
  -8   2  14       73.78       45.16      9.95 o
  -7   2  14       37.17       66.82     12.25 o
  -6   2  14      126.37      142.02     15.60 o
  -5   2  14       15.94       14.27      8.84 o
  -4   2  14       21.65       22.54      9.14 o
  -3   2  14        2.14       15.89      9.03 o
  -2   2  14        0.85       -1.63      7.63 o
  -1   2  14        3.70       42.23     11.92 o
   0   2  14        2.58       -5.86     12.55 o
   1   2  14       20.83        9.64      9.55 o
 -16   1  15        9.76       -4.35      8.57 o
 -15   1  15        1.34       -8.92      8.13 o
 -14   1  15        1.31       -5.24      7.25 o
 -13   1  15        0.00        2.20      7.53 o
 -12   1  15        9.12        3.21     11.71 o
 -11   1  15        0.21        3.75      6.88 o
 -10   1  15        4.63        5.31      5.83 o
  -9   1  15       39.04       33.32      7.67 o
  -8   1  15       30.72       40.54     10.32 o
  -7   1  15        1.57        4.54      5.41 o
  -6   1  15       23.93       35.95      6.43 o
  -5   1  15       43.33       44.73      9.18 o
  -4   1  15        0.21        3.28      4.69 o
  -3   1  15        1.19        7.53      7.53 o
  -2   1  15        3.61       -2.51      7.95 o
  -9   2  15        0.04      -23.42     18.40 o
  -8   2  15       19.65       -5.86     19.66 o
  -7   2  15        0.91       -8.36     21.33 o
  -6   2  15        7.09      -23.42     20.49 o
 
